# Supplementary material for: Life expectancy and survival analysis of patients with diabetes compared to the non diabetic population in Bulgaria
Source: PLoS One. 2020 May 11;15(5):e0232815. doi: 10.1371/journal.pone.0232815 (PMC7213739; doi:10.1371/journal.pone.0232815)
Supplement: S1 Data — (XLS) [file pone.0232815.s001.xls]

## Sheet: 2010
УМИРАНИЯ ПРЕЗ 2010 Г. ПО ОБЛАСТИ, ВЪЗРАСТ, МЕСТОЖИВЕЕНЕ И ПОЛ
									(Брой)
Области	Общо			В градовете			В селата
Възраст	всичко	мъже	жени	всичко	мъже	жени	всичко	мъже	жени
Общо за страната	110165	57641	52524	65759	34531	31228	44406	23110	21296
0	708	410	298	461	267	194	247	143	104
1 - 4	133	82	51	87	56	31	46	26	20
5 - 9	77	43	34	52	28	24	25	15	10
10 - 14	93	55	38	52	34	18	41	21	20
15 - 19	200	128	72	129	83	46	71	45	26
20 - 24	338	236	102	241	170	71	97	66	31
25 - 29	421	315	106	301	228	73	120	87	33
30 - 34	582	390	192	417	275	142	165	115	50
35 - 39	867	563	304	607	396	211	260	167	93
40 - 44	1460	1001	459	1016	680	336	444	321	123
45 - 49	2403	1697	706	1660	1151	509	743	546	197
50 - 54	3850	2724	1126	2591	1792	799	1259	932	327
55 - 59	5994	4217	1777	4101	2837	1264	1893	1380	513
60 - 64	8639	5925	2714	5668	3827	1841	2971	2098	873
65 - 69	9706	6127	3579	5922	3740	2182	3784	2387	1397
70 - 74	12759	7261	5498	7400	4192	3208	5359	3069	2290
75 - 79	19048	9409	9639	10639	5181	5458	8409	4228	4181
80 - 84	20840	8957	11883	11958	5142	6816	8882	3815	5067
85 +	22047	8101	13946	12457	4452	8005	9590	3649	5941
Благоевград	3931	2155	1776	2114	1172	942	1817	983	834
0	23	11	12	10	5	5	13	6	7
1 - 4	8	6	2	5	4	1	3	2	1
5 - 9	5	3	2	2	2	-	3	1	2
10 - 14	1	1	-	1	1	-	-	-	-
15 - 19	14	7	7	7	2	5	7	5	2
20 - 24	7	5	2	3	3	-	4	2	2
25 - 29	20	14	6	11	7	4	9	7	2
30 - 34	29	19	10	19	13	6	10	6	4
35 - 39	30	20	10	15	12	3	15	8	7
40 - 44	65	38	27	39	20	19	26	18	8
45 - 49	110	81	29	72	54	18	38	27	11
50 - 54	136	104	32	81	60	21	55	44	11
55 - 59	254	190	64	167	123	44	87	67	20
60 - 64	340	259	81	211	160	51	129	99	30
65 - 69	353	227	126	196	117	79	157	110	47
70 - 74	491	258	233	237	119	118	254	139	115
75 - 79	672	371	301	339	191	148	333	180	153
80 - 84	663	292	371	345	158	187	318	134	184
85 +	710	249	461	354	121	233	356	128	228
Бургас	5555	3034	2521	3600	1979	1621	1955	1055	900
0	56	32	24	36	21	15	20	11	9
1 - 4	4	2	2	2	1	1	2	1	1
5 - 9	4	3	1	4	3	1	-	-	-
10 - 14	5	3	2	2	2	-	3	1	2
15 - 19	10	7	3	6	4	2	4	3	1
20 - 24	21	17	4	12	9	3	9	8	1
25 - 29	26	16	10	21	14	7	5	2	3
30 - 34	31	23	8	22	15	7	9	8	1
35 - 39	43	26	17	30	19	11	13	7	6
40 - 44	100	64	36	72	44	28	28	20	8
45 - 49	133	102	31	99	73	26	34	29	5
50 - 54	228	153	75	171	115	56	57	38	19
55 - 59	324	237	87	245	174	71	79	63	16
60 - 64	444	317	127	315	222	93	129	95	34
65 - 69	511	330	181	339	231	108	172	99	73
70 - 74	655	392	263	417	252	165	238	140	98
75 - 79	986	505	481	608	308	300	378	197	181
80 - 84	1029	442	587	641	271	370	388	171	217
85 +	945	363	582	558	201	357	387	162	225
Варна	5867	3054	2813	4100	2109	1991	1767	945	822
0	54	37	17	37	26	11	17	11	6
1 - 4	15	9	6	10	6	4	5	3	2
5 - 9	6	2	4	6	2	4	-	-	-
10 - 14	7	6	1	5	5	-	2	1	1
15 - 19	10	7	3	7	5	2	3	2	1
20 - 24	25	17	8	21	14	7	4	3	1
25 - 29	34	22	12	27	17	10	7	5	2
30 - 34	36	20	16	29	15	14	7	5	2
35 - 39	63	47	16	50	37	13	13	10	3
40 - 44	66	46	20	53	38	15	13	8	5
45 - 49	129	78	51	88	58	30	41	20	21
50 - 54	201	126	75	140	82	58	61	44	17
55 - 59	384	259	125	293	191	102	91	68	23
60 - 64	505	343	162	360	242	118	145	101	44
65 - 69	530	323	207	352	206	146	178	117	61
70 - 74	619	360	259	434	257	177	185	103	82
75 - 79	1004	462	542	659	292	367	345	170	175
80 - 84	1134	497	637	796	353	443	338	144	194
85 +	1045	393	652	733	263	470	312	130	182
Велико Търново	4524	2312	2212	2241	1179	1062	2283	1133	1150
0	18	10	8	13	7	6	5	3	2
1 - 4	4	2	2	2	2	-	2	-	2
5 - 9	1	-	1	-	-	-	1	-	1
10 - 14	6	3	3	2	1	1	4	2	2
15 - 19	6	4	2	4	2	2	2	2	-
20 - 24	14	11	3	8	7	1	6	4	2
25 - 29	15	13	2	8	6	2	7	7	-
30 - 34	22	13	9	17	11	6	5	2	3
35 - 39	28	21	7	17	15	2	11	6	5
40 - 44	46	34	12	29	19	10	17	15	2
45 - 49	85	59	26	59	45	14	26	14	12
50 - 54	135	96	39	78	56	22	57	40	17
55 - 59	220	150	70	140	95	45	80	55	25
60 - 64	348	230	118	211	130	81	137	100	37
65 - 69	422	265	157	220	146	74	202	119	83
70 - 74	516	279	237	248	132	116	268	147	121
75 - 79	836	396	440	381	177	204	455	219	236
80 - 84	880	375	505	398	159	239	482	216	266
85 +	922	351	571	406	169	237	516	182	334
Видин	2399	1122	1277	914	443	471	1485	679	806
0	7	2	5	3	-	3	4	2	2
1 - 4	2	2	-	1	1	-	1	1	-
5 - 9	1	-	1	1	-	1	-	-	-
10 - 14	2	1	1	-	-	-	2	1	1
15 - 19	2	2	-	1	1	-	1	1	-
20 - 24	10	7	3	7	5	2	3	2	1
25 - 29	7	5	2	7	5	2	-	-	-
30 - 34	5	3	2	2	2	-	3	1	2
35 - 39	7	4	3	5	3	2	2	1	1
40 - 44	26	14	12	16	8	8	10	6	4
45 - 49	31	21	10	21	14	7	10	7	3
50 - 54	49	33	16	30	21	9	19	12	7
55 - 59	92	64	28	58	40	18	34	24	10
60 - 64	171	109	62	94	59	35	77	50	27
65 - 69	166	100	66	79	52	27	87	48	39
70 - 74	264	149	115	96	54	42	168	95	73
75 - 79	442	194	248	153	64	89	289	130	159
80 - 84	535	210	325	152	56	96	383	154	229
85 +	580	202	378	188	58	130	392	144	248
Враца	3637	1897	1740	1500	809	691	2137	1088	1049
0	11	8	3	4	3	1	7	5	2
1 - 4	4	2	2	1	-	1	3	2	1
5 - 9	2	2	-	1	1	-	1	1	-
10 - 14	4	2	2	1	-	1	3	2	1
15 - 19	7	3	4	6	3	3	1	-	1
20 - 24	9	8	1	6	5	1	3	3	-
25 - 29	11	6	5	8	5	3	3	1	2
30 - 34	16	10	6	8	3	5	8	7	1
35 - 39	27	17	10	14	7	7	13	10	3
40 - 44	58	40	18	30	20	10	28	20	8
45 - 49	70	47	23	34	23	11	36	24	12
50 - 54	133	97	36	73	53	20	60	44	16
55 - 59	187	135	52	96	61	35	91	74	17
60 - 64	277	187	90	140	97	43	137	90	47
65 - 69	312	205	107	148	98	50	164	107	57
70 - 74	430	235	195	192	103	89	238	132	106
75 - 79	637	326	311	236	127	109	401	199	202
80 - 84	700	295	405	255	103	152	445	192	253
85 +	742	272	470	247	97	150	495	175	320
Габрово	2218	1159	1059	1476	771	705	742	388	354
0	7	2	5	6	1	5	1	1	-
1 - 4	1	1	-	1	1	-	-	-	-
5 - 9	-	-	-	-	-	-	-	-	-
10 - 14	-	-	-	-	-	-	-	-	-
15 - 19	5	5	-	3	3	-	2	2	-
20 - 24	1	1	-	1	1	-	-	-	-
25 - 29	8	7	1	4	4	-	4	3	1
30 - 34	9	6	3	7	6	1	2	-	2
35 - 39	13	10	3	13	10	3	-	-	-
40 - 44	19	16	3	15	13	2	4	3	1
45 - 49	37	26	11	26	19	7	11	7	4
50 - 54	53	37	16	45	31	14	8	6	2
55 - 59	114	78	36	83	53	30	31	25	6
60 - 64	174	113	61	134	84	50	40	29	11
65 - 69	204	135	69	146	99	47	58	36	22
70 - 74	247	138	109	164	94	70	83	44	39
75 - 79	365	186	179	245	124	121	120	62	58
80 - 84	446	192	254	294	119	175	152	73	79
85 +	515	206	309	289	109	180	226	97	129
Добрич	2998	1644	1354	1627	906	721	1371	738	633
0	26	19	7	18	12	6	8	7	1
1 - 4	4	2	2	4	2	2	-	-	-
5 - 9	4	3	1	3	2	1	1	1	-
10 - 14	6	4	2	1	1	-	5	3	2
15 - 19	3	2	1	1	1	-	2	1	1
20 - 24	9	5	4	2	-	2	7	5	2
25 - 29	10	8	2	6	5	1	4	3	1
30 - 34	16	12	4	8	5	3	8	7	1
35 - 39	31	20	11	17	14	3	14	6	8
40 - 44	52	35	17	29	20	9	23	15	8
45 - 49	73	58	15	47	37	10	26	21	5
50 - 54	108	74	34	66	47	19	42	27	15
55 - 59	202	146	56	112	80	32	90	66	24
60 - 64	283	187	96	180	116	64	103	71	32
65 - 69	324	195	129	182	112	70	142	83	59
70 - 74	340	184	156	181	101	80	159	83	76
75 - 79	492	234	258	236	118	118	256	116	140
80 - 84	485	227	258	270	124	146	215	103	112
85 +	530	229	301	264	109	155	266	120	146
Кърджали	1713	907	806	601	322	279	1112	585	527
0	14	9	5	5	2	3	9	7	2
1 - 4	2	1	1	1	1	-	1	-	1
5 - 9	-	-	-	-	-	-	-	-	-
10 - 14	1	-	1	-	-	-	1	-	1
15 - 19	6	1	5	1	-	1	5	1	4
20 - 24	8	5	3	3	2	1	5	3	2
25 - 29	6	6	-	2	2	-	4	4	-
30 - 34	9	7	2	2	1	1	7	6	1
35 - 39	14	10	4	6	4	2	8	6	2
40 - 44	12	7	5	5	3	2	7	4	3
45 - 49	41	28	13	16	12	4	25	16	9
50 - 54	71	59	12	32	27	5	39	32	7
55 - 59	93	62	31	31	23	8	62	39	23
60 - 64	120	80	40	51	34	17	69	46	23
65 - 69	152	86	66	45	26	19	107	60	47
70 - 74	260	147	113	86	47	39	174	100	74
75 - 79	311	152	159	102	52	50	209	100	109
80 - 84	287	123	164	93	40	53	194	83	111
85 +	306	124	182	120	46	74	186	78	108
Кюстендил	2508	1317	1191	1378	755	623	1130	562	568
0	7	5	2	6	4	2	1	1	-
1 - 4	-	-	-	-	-	-	-	-	-
5 - 9	2	1	1	2	1	1	-	-	-
10 - 14	4	2	2	3	1	2	1	1	-
15 - 19	3	2	1	3	2	1	-	-	-
20 - 24	8	6	2	6	4	2	2	2	-
25 - 29	5	5	-	3	3	-	2	2	-
30 - 34	2	2	-	2	2	-	-	-	-
35 - 39	18	12	6	13	9	4	5	3	2
40 - 44	23	15	8	14	9	5	9	6	3
45 - 49	60	46	14	39	28	11	21	18	3
50 - 54	88	64	24	61	43	18	27	21	6
55 - 59	152	114	38	93	73	20	59	41	18
60 - 64	184	128	56	115	80	35	69	48	21
65 - 69	186	121	65	106	67	39	80	54	26
70 - 74	297	180	117	165	98	67	132	82	50
75 - 79	419	209	210	215	115	100	204	94	110
80 - 84	466	202	264	240	116	124	226	86	140
85 +	584	203	381	292	100	192	292	103	189
Ловеч	2665	1343	1322	1240	649	591	1425	694	731
0	9	4	5	4	2	2	5	2	3
1 - 4	3	2	1	2	1	1	1	1	-
5 - 9	5	3	2	2	1	1	3	2	1
10 - 14	3	2	1	3	2	1	-	-	-
15 - 19	5	2	3	5	2	3	-	-	-
20 - 24	8	6	2	5	4	1	3	2	1
25 - 29	5	5	-	2	2	-	3	3	-
30 - 34	9	8	1	5	5	-	4	3	1
35 - 39	17	8	9	10	5	5	7	3	4
40 - 44	34	23	11	20	11	9	14	12	2
45 - 49	52	41	11	33	26	7	19	15	4
50 - 54	77	60	17	44	35	9	33	25	8
55 - 59	111	68	43	63	38	25	48	30	18
60 - 64	210	144	66	108	70	38	102	74	28
65 - 69	218	119	99	137	70	67	81	49	32
70 - 74	320	178	142	159	89	70	161	89	72
75 - 79	475	238	237	200	100	100	275	138	137
80 - 84	513	203	310	205	99	106	308	104	204
85 +	591	229	362	233	87	146	358	142	216
Монтана	3166	1618	1548	1358	706	652	1808	912	896
0	11	8	3	8	6	2	3	2	1
1 - 4	5	4	1	3	2	1	2	2	-
5 - 9	2	-	2	2	-	2	-	-	-
10 - 14	4	4	-	3	3	-	1	1	-
15 - 19	7	5	2	4	3	1	3	2	1
20 - 24	7	5	2	4	4	-	3	1	2
25 - 29	4	3	1	3	2	1	1	1	-
30 - 34	18	9	9	8	4	4	10	5	5
35 - 39	18	12	6	12	7	5	6	5	1
40 - 44	26	15	11	19	11	8	7	4	3
45 - 49	56	38	18	32	17	15	24	21	3
50 - 54	73	51	22	35	23	12	38	28	10
55 - 59	153	106	47	93	72	21	60	34	26
60 - 64	237	158	79	123	81	42	114	77	37
65 - 69	239	145	94	121	71	50	118	74	44
70 - 74	387	203	184	177	87	90	210	116	94
75 - 79	546	275	271	210	100	110	336	175	161
80 - 84	632	287	345	241	109	132	391	178	213
85 +	741	290	451	260	104	156	481	186	295
Пазарджик	3891	2069	1822	2135	1139	996	1756	930	826
0	27	19	8	17	12	5	10	7	3
1 - 4	7	5	2	5	4	1	2	1	1
5 - 9	-	-	-	-	-	-	-	-	-
10 - 14	2	1	1	1	-	1	1	1	-
15 - 19	7	5	2	3	2	1	4	3	1
20 - 24	17	10	7	11	7	4	6	3	3
25 - 29	18	14	4	11	8	3	7	6	1
30 - 34	16	10	6	12	8	4	4	2	2
35 - 39	30	16	14	23	10	13	7	6	1
40 - 44	51	32	19	33	21	12	18	11	7
45 - 49	82	65	17	49	39	10	33	26	7
50 - 54	164	124	40	91	67	24	73	57	16
55 - 59	215	154	61	130	95	35	85	59	26
60 - 64	358	264	94	202	145	57	156	119	37
65 - 69	366	243	123	203	141	62	163	102	61
70 - 74	502	305	197	256	154	102	246	151	95
75 - 79	713	334	379	393	186	207	320	148	172
80 - 84	648	244	404	341	127	214	307	117	190
85 +	668	224	444	354	113	241	314	111	203
Перник	2393	1255	1138	1556	808	748	837	447	390
0	8	3	5	7	3	4	1	-	1
1 - 4	1	-	1	1	-	1	-	-	-
5 - 9	-	-	-	-	-	-	-	-	-
10 - 14	1	1	-	1	1	-	-	-	-
15 - 19	-	-	-	-	-	-	-	-	-
20 - 24	4	3	1	3	2	1	1	1	-
25 - 29	8	8	-	6	6	-	2	2	-
30 - 34	11	9	2	8	6	2	3	3	-
35 - 39	22	12	10	15	8	7	7	4	3
40 - 44	38	24	14	29	20	9	9	4	5
45 - 49	61	38	23	50	29	21	11	9	2
50 - 54	110	77	33	83	54	29	27	23	4
55 - 59	121	97	24	88	68	20	33	29	4
60 - 64	168	126	42	128	92	36	40	34	6
65 - 69	173	111	62	118	76	42	55	35	20
70 - 74	264	159	105	169	105	64	95	54	41
75 - 79	412	217	195	255	128	127	157	89	68
80 - 84	501	219	282	319	136	183	182	83	99
85 +	490	151	339	276	74	202	214	77	137
Плевен	5123	2680	2443	2520	1354	1166	2603	1326	1277
0	33	20	13	17	12	5	16	8	8
1 - 4	1	-	1	1	-	1	-	-	-
5 - 9	3	1	2	1	-	1	2	1	1
10 - 14	2	1	1	2	1	1	-	-	-
15 - 19	9	6	3	6	3	3	3	3	-
20 - 24	13	8	5	9	6	3	4	2	2
25 - 29	12	10	2	9	9	-	3	1	2
30 - 34	14	10	4	11	8	3	3	2	1
35 - 39	25	19	6	19	16	3	6	3	3
40 - 44	41	33	8	26	19	7	15	14	1
45 - 49	100	80	20	68	52	16	32	28	4
50 - 54	149	112	37	95	70	25	54	42	12
55 - 59	227	150	77	141	94	47	86	56	30
60 - 64	384	273	111	215	151	64	169	122	47
65 - 69	449	284	165	244	160	84	205	124	81
70 - 74	597	340	257	286	156	130	311	184	127
75 - 79	919	460	459	424	218	206	495	242	253
80 - 84	1037	455	582	471	214	257	566	241	325
85 +	1108	418	690	475	165	310	633	253	380
Пловдив	9733	5146	4587	6166	3262	2904	3567	1884	1683
0	56	34	22	37	25	12	19	9	10
1 - 4	10	5	5	6	3	3	4	2	2
5 - 9	8	4	4	2	1	1	6	3	3
10 - 14	9	7	2	5	4	1	4	3	1
15 - 19	18	13	5	13	10	3	5	3	2
20 - 24	34	25	9	29	22	7	5	3	2
25 - 29	45	33	12	35	25	10	10	8	2
30 - 34	37	27	10	31	21	10	6	6	-
35 - 39	66	41	25	49	31	18	17	10	7
40 - 44	130	97	33	88	65	23	42	32	10
45 - 49	188	127	61	141	95	46	47	32	15
50 - 54	355	255	100	259	190	69	96	65	31
55 - 59	481	346	135	341	241	100	140	105	35
60 - 64	689	487	202	487	340	147	202	147	55
65 - 69	857	550	307	552	339	213	305	211	94
70 - 74	1120	689	431	694	423	271	426	266	160
75 - 79	1739	916	823	1042	533	509	697	383	314
80 - 84	1890	786	1104	1149	484	665	741	302	439
85 +	2001	704	1297	1206	410	796	795	294	501
Разград	1920	1019	901	762	414	348	1158	605	553
0	16	11	5	5	4	1	11	7	4
1 - 4	4	3	1	2	1	1	2	2	-
5 - 9	-	-	-	-	-	-	-	-	-
10 - 14	3	2	1	1	1	-	2	1	1
15 - 19	9	5	4	1	-	1	8	5	3
20 - 24	6	3	3	3	2	1	3	1	2
25 - 29	4	1	3	1	1	-	3	-	3
30 - 34	11	9	2	4	3	1	7	6	1
35 - 39	16	13	3	5	4	1	11	9	2
40 - 44	19	14	5	7	6	1	12	8	4
45 - 49	34	27	7	13	11	2	21	16	5
50 - 54	62	43	19	30	20	10	32	23	9
55 - 59	111	70	41	52	32	20	59	38	21
60 - 64	178	115	63	75	53	22	103	62	41
65 - 69	226	136	90	84	53	31	142	83	59
70 - 74	246	138	108	83	49	34	163	89	74
75 - 79	341	173	168	138	73	65	203	100	103
80 - 84	328	150	178	129	58	71	199	92	107
85 +	306	106	200	129	43	86	177	63	114
Русе	3777	2009	1768	2403	1264	1139	1374	745	629
0	22	12	10	15	10	5	7	2	5
1 - 4	7	6	1	5	4	1	2	2	-
5 - 9	4	1	3	3	-	3	1	1	-
10 - 14	1	1	-	-	-	-	1	1	-
15 - 19	1	1	-	-	-	-	1	1	-
20 - 24	12	10	2	10	8	2	2	2	-
25 - 29	15	12	3	10	8	2	5	4	1
30 - 34	17	13	4	16	12	4	1	1	-
35 - 39	33	21	12	23	14	9	10	7	3
40 - 44	48	34	14	34	26	8	14	8	6
45 - 49	85	65	20	66	50	16	19	15	4
50 - 54	136	97	39	96	66	30	40	31	9
55 - 59	188	142	46	141	106	35	47	36	11
60 - 64	287	207	80	204	144	60	83	63	20
65 - 69	333	204	129	226	144	82	107	60	47
70 - 74	436	242	194	281	145	136	155	97	58
75 - 79	716	346	370	412	194	218	304	152	152
80 - 84	736	339	397	442	193	249	294	146	148
85 +	700	256	444	419	140	279	281	116	165
Силистра	1985	1091	894	801	442	359	1184	649	535
0	4	3	1	1	1	-	3	2	1
1 - 4	5	2	3	2	1	1	3	1	2
5 - 9	-	-	-	-	-	-	-	-	-
10 - 14	-	-	-	-	-	-	-	-	-
15 - 19	3	2	1	1	1	-	2	1	1
20 - 24	4	4	-	1	1	-	3	3	-
25 - 29	5	4	1	-	-	-	5	4	1
30 - 34	15	9	6	8	4	4	7	5	2
35 - 39	21	15	6	9	5	4	12	10	2
40 - 44	25	18	7	10	6	4	15	12	3
45 - 49	43	34	9	14	11	3	29	23	6
50 - 54	56	41	15	22	13	9	34	28	6
55 - 59	102	72	30	47	32	15	55	40	15
60 - 64	179	131	48	87	67	20	92	64	28
65 - 69	237	147	90	97	61	36	140	86	54
70 - 74	262	156	106	94	56	38	168	100	68
75 - 79	352	163	189	156	77	79	196	86	110
80 - 84	347	163	184	139	64	75	208	99	109
85 +	325	127	198	113	42	71	212	85	127
Сливен	3067	1644	1423	1721	932	789	1346	712	634
0	52	30	22	25	13	12	27	17	10
1 - 4	11	6	5	6	3	3	5	3	2
5 - 9	4	2	2	3	2	1	1	-	1
10 - 14	-	-	-	-	-	-	-	-	-
15 - 19	12	7	5	8	5	3	4	2	2
20 - 24	14	6	8	8	3	5	6	3	3
25 - 29	17	14	3	11	9	2	6	5	1
30 - 34	22	11	11	14	5	9	8	6	2
35 - 39	23	11	12	16	8	8	7	3	4
40 - 44	33	21	12	17	11	6	16	10	6
45 - 49	63	41	22	39	23	16	24	18	6
50 - 54	121	88	33	75	54	21	46	34	12
55 - 59	188	130	58	116	73	43	72	57	15
60 - 64	256	176	80	159	113	46	97	63	34
65 - 69	285	181	104	162	103	59	123	78	45
70 - 74	370	220	150	203	120	83	167	100	67
75 - 79	527	266	261	293	157	136	234	109	125
80 - 84	557	239	318	304	124	180	253	115	138
85 +	512	195	317	262	106	156	250	89	161
Смолян	1558	812	746	700	363	337	858	449	409
0	11	5	6	6	2	4	5	3	2
1 - 4	-	-	-	-	-	-	-	-	-
5 - 9	1	1	-	1	1	-	-	-	-
10 - 14	1	1	-	1	1	-	-	-	-
15 - 19	5	2	3	5	2	3	-	-	-
20 - 24	4	3	1	3	3	-	1	-	1
25 - 29	3	2	1	3	2	1	-	-	-
30 - 34	8	5	3	5	3	2	3	2	1
35 - 39	10	6	4	6	3	3	4	3	1
40 - 44	23	13	10	11	3	8	12	10	2
45 - 49	49	37	12	20	15	5	29	22	7
50 - 54	75	53	22	46	31	15	29	22	7
55 - 59	102	76	26	55	42	13	47	34	13
60 - 64	121	82	39	63	40	23	58	42	16
65 - 69	153	102	51	78	53	25	75	49	26
70 - 74	186	93	93	84	42	42	102	51	51
75 - 79	243	124	119	92	39	53	151	85	66
80 - 84	289	110	179	117	45	72	172	65	107
85 +	274	97	177	104	36	68	170	61	109
София (столица)	14856	7483	7373	14057	7056	7001	799	427	372
0	63	37	26	61	37	24	2	-	2
1 - 4	16	12	4	16	12	4	-	-	-
5 - 9	10	7	3	9	6	3	1	1	-
10 - 14	11	4	7	11	4	7	-	-	-
15 - 19	26	18	8	26	18	8	-	-	-
20 - 24	51	33	18	48	32	16	3	1	2
25 - 29	72	55	17	71	54	17	1	1	-
30 - 34	108	77	31	101	71	30	7	6	1
35 - 39	144	95	49	136	89	47	8	6	2
40 - 44	258	173	85	246	162	84	12	11	1
45 - 49	347	226	121	330	213	117	17	13	4
50 - 54	510	343	167	476	317	159	34	26	8
55 - 59	875	565	310	832	537	295	43	28	15
60 - 64	1187	760	427	1120	708	412	67	52	15
65 - 69	1159	736	423	1087	692	395	72	44	28
70 - 74	1556	851	705	1468	800	668	88	51	37
75 - 79	2212	1018	1194	2080	956	1124	132	62	70
80 - 84	2801	1217	1584	2658	1157	1501	143	60	83
85 +	3450	1256	2194	3281	1191	2090	169	65	104
София	4165	2201	1964	1974	1032	942	2191	1169	1022
0	17	9	8	12	6	6	5	3	2
1 - 4	4	3	1	3	2	1	1	1	-
5 - 9	4	3	1	3	2	1	1	1	-
10 - 14	5	3	2	2	1	1	3	2	1
15 - 19	6	4	2	2	2	-	4	2	2
20 - 24	13	10	3	7	6	1	6	4	2
25 - 29	13	9	4	8	7	1	5	2	3
30 - 34	21	16	5	16	12	4	5	4	1
35 - 39	43	33	10	24	18	6	19	15	4
40 - 44	57	39	18	35	24	11	22	15	7
45 - 49	96	70	26	58	43	15	38	27	11
50 - 54	165	124	41	99	71	28	66	53	13
55 - 59	215	156	59	128	89	39	87	67	20
60 - 64	353	252	101	186	129	57	167	123	44
65 - 69	351	211	140	167	99	68	184	112	72
70 - 74	508	285	223	243	129	114	265	156	109
75 - 79	730	369	361	335	158	177	395	211	184
80 - 84	728	309	419	305	127	178	423	182	241
85 +	836	296	540	341	107	234	495	189	306
Стара Загора	5374	2852	2522	2979	1615	1364	2395	1237	1158
0	55	31	24	40	24	16	15	7	8
1 - 4	8	4	4	4	3	1	4	1	3
5 - 9	7	6	1	4	3	1	3	3	-
10 - 14	5	2	3	2	2	-	3	-	3
15 - 19	3	2	1	1	1	-	2	1	1
20 - 24	15	11	4	12	8	4	3	3	-
25 - 29	19	13	6	8	5	3	11	8	3
30 - 34	34	19	15	24	15	9	10	4	6
35 - 39	45	28	17	29	19	10	16	9	7
40 - 44	70	48	22	47	28	19	23	20	3
45 - 49	130	86	44	91	56	35	39	30	9
50 - 54	204	140	64	135	93	42	69	47	22
55 - 59	286	218	68	191	144	47	95	74	21
60 - 64	395	276	119	238	165	73	157	111	46
65 - 69	472	315	157	267	172	95	205	143	62
70 - 74	602	371	231	342	218	124	260	153	107
75 - 79	907	441	466	459	228	231	448	213	235
80 - 84	1066	459	607	561	244	317	505	215	290
85 +	1051	382	669	524	187	337	527	195	332
Търговище	1984	1018	966	885	468	417	1099	550	549
0	19	8	11	11	5	6	8	3	5
1 - 4	-	-	-	-	-	-	-	-	-
5 - 9	1	-	1	1	-	1	-	-	-
10 - 14	2	1	1	1	-	1	1	1	-
15 - 19	4	2	2	2	2	-	2	-	2
20 - 24	2	2	-	2	2	-	-	-	-
25 - 29	6	4	2	-	-	-	6	4	2
30 - 34	13	9	4	7	6	1	6	3	3
35 - 39	7	5	2	3	2	1	4	3	1
40 - 44	28	20	8	21	14	7	7	6	1
45 - 49	54	40	14	27	21	6	27	19	8
50 - 54	79	58	21	39	28	11	40	30	10
55 - 59	108	68	40	57	33	24	51	35	16
60 - 64	155	89	66	78	47	31	77	42	35
65 - 69	209	125	84	107	60	47	102	65	37
70 - 74	227	118	109	100	59	41	127	59	68
75 - 79	337	169	168	138	69	69	199	100	99
80 - 84	373	174	199	149	72	77	224	102	122
85 +	360	126	234	142	48	94	218	78	140
Хасково	4000	2076	1924	2238	1158	1080	1762	918	844
0	25	10	15	16	4	12	9	6	3
1 - 4	-	-	-	-	-	-	-	-	-
5 - 9	2	1	1	1	1	-	1	-	1
10 - 14	4	2	2	2	2	-	2	-	2
15 - 19	6	5	1	5	4	1	1	1	-
20 - 24	8	5	3	6	3	3	2	2	-
25 - 29	14	12	2	13	11	2	1	1	-
30 - 34	14	10	4	11	8	3	3	2	1
35 - 39	33	20	13	23	14	9	10	6	4
40 - 44	50	43	7	35	31	4	15	12	3
45 - 49	87	64	23	63	46	17	24	18	6
50 - 54	133	91	42	88	60	28	45	31	14
55 - 59	208	156	52	139	104	35	69	52	17
60 - 64	260	187	73	174	123	51	86	64	22
65 - 69	339	225	114	202	128	74	137	97	40
70 - 74	431	235	196	231	120	111	200	115	85
75 - 79	717	355	362	383	175	208	334	180	154
80 - 84	806	340	466	427	177	250	379	163	216
85 +	863	315	548	419	147	272	444	168	276
Шумен	2806	1463	1343	1502	783	719	1304	680	624
0	31	18	13	20	12	8	11	6	5
1 - 4	3	1	2	2	1	1	1	-	1
5 - 9	-	-	-	-	-	-	-	-	-
10 - 14	3	1	2	1	1	-	2	-	2
15 - 19	7	6	1	4	3	1	3	3	-
20 - 24	9	6	3	7	4	3	2	2	-
25 - 29	5	3	2	2	1	1	3	2	1
30 - 34	27	17	10	14	8	6	13	9	4
35 - 39	23	14	9	13	8	5	10	6	4
40 - 44	39	29	10	20	15	5	19	14	5
45 - 49	62	42	20	33	21	12	29	21	8
50 - 54	98	69	29	52	34	18	46	35	11
55 - 59	164	121	43	97	70	27	67	51	16
60 - 64	211	131	80	119	73	46	92	58	34
65 - 69	280	173	107	148	94	54	132	79	53
70 - 74	329	178	151	175	98	77	154	80	74
75 - 79	536	268	268	269	129	140	267	139	128
80 - 84	475	203	272	252	107	145	223	96	127
85 +	504	183	321	274	104	170	230	79	151
Ямбол	2352	1261	1091	1211	641	570	1141	620	521
0	26	13	13	21	8	13	5	5	-
1 - 4	4	2	2	2	1	1	2	1	1
5 - 9	1	-	1	1	-	1	-	-	-
10 - 14	1	-	1	1	-	1	-	-	-
15 - 19	6	3	3	4	2	2	2	1	1
20 - 24	5	4	1	4	3	1	1	1	-
25 - 29	14	11	3	11	10	1	3	1	2
30 - 34	12	7	5	6	3	3	6	4	2
35 - 39	17	7	10	12	5	7	5	2	3
40 - 44	23	16	7	16	13	3	7	3	4
45 - 49	45	30	15	32	20	12	13	10	3
50 - 54	81	55	26	49	31	18	32	24	8
55 - 59	117	87	30	72	54	18	45	33	12
60 - 64	165	114	51	91	62	29	74	52	22
65 - 69	200	133	67	109	70	39	91	63	28
70 - 74	297	178	119	135	85	50	162	93	69
75 - 79	462	242	220	186	93	93	276	149	127
80 - 84	488	205	283	265	106	159	223	99	124
85 +	388	154	234	194	75	119	194	79	115

## Sheet: 2011
УМИРАНИЯ ПРЕЗ 2011 Г. ПО ОБЛАСТИ, ВЪЗРАСТ, МЕСТОЖИВЕЕНЕ И ПОЛ
									(Брой)
Области	Общо			В градовете			В селата
Възраст	всичко	мъже	жени	всичко	мъже	жени	всичко	мъже	жени
Общо за страната	108258	56634	51624	65182	34102	31080	43076	22532	20544
0	601	349	252	412	239	173	189	110	79
1 - 4	122	71	51	81	46	35	41	25	16
5 - 9	65	30	35	44	20	24	21	10	11
10 - 14	66	41	25	43	22	21	23	19	4
15 - 19	180	116	64	114	71	43	66	45	21
20 - 24	319	236	83	212	161	51	107	75	32
25 - 29	387	282	105	275	200	75	112	82	30
30 - 34	568	420	148	408	299	109	160	121	39
35 - 39	863	553	310	614	388	226	249	165	84
40 - 44	1355	889	466	927	591	336	428	298	130
45 - 49	2236	1572	664	1487	1009	478	749	563	186
50 - 54	3783	2705	1078	2554	1775	779	1229	930	299
55 - 59	5917	4199	1718	3991	2805	1186	1926	1394	532
60 - 64	8731	5953	2778	5782	3895	1887	2949	2058	891
65 - 69	9788	6262	3526	6110	3849	2261	3678	2413	1265
70 - 74	12461	7201	5260	7291	4184	3107	5170	3017	2153
75 - 79	18388	9149	9239	10302	4995	5307	8086	4154	3932
80 - 84	20333	8726	11607	11709	4983	6726	8624	3743	4881
85 +	22095	7880	14215	12826	4570	8256	9269	3310	5959
Благоевград	3856	2055	1801	1990	1046	944	1866	1009	857
0	31	18	13	21	12	9	10	6	4
1 - 4	4	2	2	2	1	1	2	1	1
5 - 9	1	1	-	-	-	-	1	1	-
10 - 14	1	-	1	1	-	1	-	-	-
15 - 19	5	2	3	3	2	1	2	-	2
20 - 24	9	6	3	4	3	1	5	3	2
25 - 29	13	7	6	11	6	5	2	1	1
30 - 34	24	19	5	14	11	3	10	8	2
35 - 39	36	22	14	23	13	10	13	9	4
40 - 44	59	41	18	37	24	13	22	17	5
45 - 49	104	70	34	61	40	21	43	30	13
50 - 54	170	122	48	96	70	26	74	52	22
55 - 59	224	164	60	136	100	36	88	64	24
60 - 64	311	223	88	191	134	57	120	89	31
65 - 69	331	226	105	179	121	58	152	105	47
70 - 74	498	269	229	221	116	105	277	153	124
75 - 79	678	317	361	306	134	172	372	183	189
80 - 84	640	277	363	325	131	194	315	146	169
85 +	717	269	448	359	128	231	358	141	217
Бургас	5520	2989	2531	3567	1893	1674	1953	1096	857
0	40	20	20	27	13	14	13	7	6
1 - 4	7	5	2	6	4	2	1	1	-
5 - 9	5	2	3	3	2	1	2	-	2
10 - 14	4	-	4	4	-	4	-	-	-
15 - 19	6	3	3	3	1	2	3	2	1
20 - 24	22	18	4	16	13	3	6	5	1
25 - 29	31	25	6	20	14	6	11	11	-
30 - 34	35	29	6	22	18	4	13	11	2
35 - 39	54	35	19	39	24	15	15	11	4
40 - 44	82	52	30	62	38	24	20	14	6
45 - 49	133	98	35	90	64	26	43	34	9
50 - 54	215	154	61	136	89	47	79	65	14
55 - 59	347	244	103	252	174	78	95	70	25
60 - 64	476	348	128	319	242	77	157	106	51
65 - 69	526	348	178	351	237	114	175	111	64
70 - 74	653	375	278	405	224	181	248	151	97
75 - 79	936	480	456	589	283	306	347	197	150
80 - 84	1021	432	589	646	268	378	375	164	211
85 +	927	321	606	577	185	392	350	136	214
Варна	5636	3001	2635	4048	2144	1904	1588	857	731
0	40	20	20	31	14	17	9	6	3
1 - 4	13	6	7	10	6	4	3	-	3
5 - 9	6	4	2	5	3	2	1	1	-
10 - 14	4	2	2	2	-	2	2	2	-
15 - 19	10	6	4	4	3	1	6	3	3
20 - 24	12	10	2	7	5	2	5	5	-
25 - 29	21	16	5	15	12	3	6	4	2
30 - 34	38	25	13	31	20	11	7	5	2
35 - 39	56	42	14	41	31	10	15	11	4
40 - 44	79	50	29	62	39	23	17	11	6
45 - 49	141	92	49	93	59	34	48	33	15
50 - 54	191	130	61	154	105	49	37	25	12
55 - 59	340	239	101	244	176	68	96	63	33
60 - 64	476	321	155	355	229	126	121	92	29
65 - 69	548	356	192	397	251	146	151	105	46
70 - 74	630	387	243	428	262	166	202	125	77
75 - 79	951	475	476	675	320	355	276	155	121
80 - 84	1006	442	564	724	337	387	282	105	177
85 +	1074	378	696	770	272	498	304	106	198
Велико Търново	4326	2289	2037	2168	1191	977	2158	1098	1060
0	18	13	5	12	9	3	6	4	2
1 - 4	6	5	1	5	4	1	1	1	-
5 - 9	2	-	2	1	-	1	1	-	1
10 - 14	2	2	-	2	2	-	-	-	-
15 - 19	3	2	1	1	1	-	2	1	1
20 - 24	10	8	2	9	8	1	1	-	1
25 - 29	8	6	2	4	4	-	4	2	2
30 - 34	15	10	5	9	6	3	6	4	2
35 - 39	28	17	11	22	14	8	6	3	3
40 - 44	42	26	16	26	17	9	16	9	7
45 - 49	73	46	27	47	31	16	26	15	11
50 - 54	119	88	31	76	53	23	43	35	8
55 - 59	233	171	62	136	108	28	97	63	34
60 - 64	357	268	89	202	155	47	155	113	42
65 - 69	419	278	141	243	166	77	176	112	64
70 - 74	468	267	201	210	116	94	258	151	107
75 - 79	727	369	358	355	179	176	372	190	182
80 - 84	876	387	489	398	169	229	478	218	260
85 +	920	326	594	410	149	261	510	177	333
Видин	2279	1139	1140	918	487	431	1361	652	709
0	6	4	2	4	3	1	2	1	1
1 - 4	1	1	-	1	1	-	-	-	-
5 - 9	2	-	2	1	-	1	1	-	1
10 - 14	1	-	1	1	-	1	-	-	-
15 - 19	7	5	2	4	3	1	3	2	1
20 - 24	5	4	1	5	4	1	-	-	-
25 - 29	8	6	2	4	3	1	4	3	1
30 - 34	7	3	4	4	1	3	3	2	1
35 - 39	6	5	1	5	4	1	1	1	-
40 - 44	24	17	7	15	8	7	9	9	-
45 - 49	26	17	9	15	9	6	11	8	3
50 - 54	42	29	13	28	21	7	14	8	6
55 - 59	95	64	31	64	40	24	31	24	7
60 - 64	168	106	62	94	57	37	74	49	25
65 - 69	190	120	70	99	60	39	91	60	31
70 - 74	239	127	112	106	56	50	133	71	62
75 - 79	401	218	183	130	68	62	271	150	121
80 - 84	494	195	299	177	75	102	317	120	197
85 +	557	218	339	161	74	87	396	144	252
Враца	3442	1782	1660	1469	779	690	1973	1003	970
0	11	7	4	8	7	1	3	-	3
1 - 4	6	3	3	2	1	1	4	2	2
5 - 9	1	-	1	1	-	1	-	-	-
10 - 14	1	-	1	-	-	-	1	-	1
15 - 19	7	4	3	5	2	3	2	2	-
20 - 24	10	6	4	6	4	2	4	2	2
25 - 29	17	14	3	9	8	1	8	6	2
30 - 34	15	8	7	8	5	3	7	3	4
35 - 39	24	13	11	9	4	5	15	9	6
40 - 44	47	29	18	22	16	6	25	13	12
45 - 49	59	44	15	37	27	10	22	17	5
50 - 54	115	75	40	69	38	31	46	37	9
55 - 59	174	120	54	86	61	25	88	59	29
60 - 64	303	204	99	155	99	56	148	105	43
65 - 69	312	204	108	164	108	56	148	96	52
70 - 74	407	242	165	185	105	80	222	137	85
75 - 79	577	263	314	224	98	126	353	165	188
80 - 84	649	289	360	232	107	125	417	182	235
85 +	707	257	450	247	89	158	460	168	292
Габрово	2176	1103	1073	1477	741	736	699	362	337
0	8	6	2	8	6	2	-	-	-
1 - 4	1	1	-	1	1	-	-	-	-
5 - 9	-	-	-	-	-	-	-	-	-
10 - 14	2	-	2	2	-	2	-	-	-
15 - 19	3	3	-	1	1	-	2	2	-
20 - 24	5	5	-	5	5	-	-	-	-
25 - 29	6	5	1	2	1	1	4	4	-
30 - 34	8	7	1	8	7	1	-	-	-
35 - 39	7	2	5	5	2	3	2	-	2
40 - 44	19	13	6	15	12	3	4	1	3
45 - 49	32	22	10	25	16	9	7	6	1
50 - 54	70	52	18	55	42	13	15	10	5
55 - 59	118	80	38	98	63	35	20	17	3
60 - 64	147	101	46	107	72	35	40	29	11
65 - 69	191	111	80	130	76	54	61	35	26
70 - 74	245	133	112	179	91	88	66	42	24
75 - 79	390	206	184	257	133	124	133	73	60
80 - 84	405	164	241	262	101	161	143	63	80
85 +	519	192	327	317	112	205	202	80	122
Добрич	2924	1604	1320	1582	880	702	1342	724	618
0	16	9	7	10	8	2	6	1	5
1 - 4	-	-	-	-	-	-	-	-	-
5 - 9	2	2	-	1	1	-	1	1	-
10 - 14	2	1	1	1	1	-	1	-	1
15 - 19	6	4	2	5	3	2	1	1	-
20 - 24	9	6	3	5	5	-	4	1	3
25 - 29	9	7	2	6	4	2	3	3	-
30 - 34	23	20	3	12	12	-	11	8	3
35 - 39	18	9	9	10	3	7	8	6	2
40 - 44	48	37	11	33	23	10	15	14	1
45 - 49	71	51	20	43	30	13	28	21	7
50 - 54	116	72	44	69	42	27	47	30	17
55 - 59	204	142	62	130	94	36	74	48	26
60 - 64	281	175	106	176	108	68	105	67	38
65 - 69	328	205	123	172	109	63	156	96	60
70 - 74	359	225	134	188	124	64	171	101	70
75 - 79	492	271	221	230	124	106	262	147	115
80 - 84	476	197	279	238	99	139	238	98	140
85 +	464	171	293	253	90	163	211	81	130
Кърджали	1841	977	864	638	347	291	1203	630	573
0	17	10	7	9	6	3	8	4	4
1 - 4	3	2	1	-	-	-	3	2	1
5 - 9	5	3	2	3	2	1	2	1	1
10 - 14	2	1	1	-	-	-	2	1	1
15 - 19	2	1	1	1	-	1	1	1	-
20 - 24	5	2	3	4	2	2	1	-	1
25 - 29	3	2	1	1	-	1	2	2	-
30 - 34	15	10	5	6	4	2	9	6	3
35 - 39	17	13	4	10	8	2	7	5	2
40 - 44	22	17	5	11	8	3	11	9	2
45 - 49	31	22	9	13	6	7	18	16	2
50 - 54	72	58	14	28	23	5	44	35	9
55 - 59	88	65	23	38	29	9	50	36	14
60 - 64	122	78	44	43	29	14	79	49	30
65 - 69	188	113	75	66	38	28	122	75	47
70 - 74	244	133	111	68	43	25	176	90	86
75 - 79	338	163	175	91	46	45	247	117	130
80 - 84	348	164	184	128	53	75	220	111	109
85 +	319	120	199	118	50	68	201	70	131
Кюстендил	2551	1322	1229	1409	747	662	1142	575	567
0	5	4	1	4	4	-	1	-	1
1 - 4	1	-	1	-	-	-	1	-	1
5 - 9	1	-	1	-	-	-	1	-	1
10 - 14	-	-	-	-	-	-	-	-	-
15 - 19	3	1	2	2	1	1	1	-	1
20 - 24	10	8	2	9	7	2	1	1	-
25 - 29	7	6	1	4	4	-	3	2	1
30 - 34	8	7	1	5	5	-	3	2	1
35 - 39	14	8	6	12	7	5	2	1	1
40 - 44	27	19	8	18	12	6	9	7	2
45 - 49	64	45	19	43	28	15	21	17	4
50 - 54	77	56	21	53	37	16	24	19	5
55 - 59	154	106	48	99	65	34	55	41	14
60 - 64	209	157	52	132	95	37	77	62	15
65 - 69	213	139	74	132	76	56	81	63	18
70 - 74	299	172	127	183	103	80	116	69	47
75 - 79	431	222	209	224	117	107	207	105	102
80 - 84	475	187	288	238	94	144	237	93	144
85 +	553	185	368	251	92	159	302	93	209
Ловеч	2586	1331	1255	1249	678	571	1337	653	684
0	13	9	4	9	5	4	4	4	-
1 - 4	3	2	1	2	2	-	1	-	1
5 - 9	-	-	-	-	-	-	-	-	-
10 - 14	4	4	-	2	2	-	2	2	-
15 - 19	4	3	1	3	2	1	1	1	-
20 - 24	12	12	-	4	4	-	8	8	-
25 - 29	5	4	1	3	3	-	2	1	1
30 - 34	7	5	2	6	5	1	1	-	1
35 - 39	14	5	9	9	3	6	5	2	3
40 - 44	29	15	14	21	13	8	8	2	6
45 - 49	37	31	6	23	18	5	14	13	1
50 - 54	79	64	15	47	39	8	32	25	7
55 - 59	118	86	32	70	55	15	48	31	17
60 - 64	178	119	59	106	72	34	72	47	25
65 - 69	223	148	75	117	73	44	106	75	31
70 - 74	314	198	116	161	104	57	153	94	59
75 - 79	423	209	214	193	92	101	230	117	113
80 - 84	493	207	286	221	99	122	272	108	164
85 +	630	210	420	252	87	165	378	123	255
Монтана	3075	1617	1458	1341	729	612	1734	888	846
0	10	4	6	6	3	3	4	1	3
1 - 4	1	-	1	-	-	-	1	-	1
5 - 9	-	-	-	-	-	-	-	-	-
10 - 14	2	2	-	-	-	-	2	2	-
15 - 19	3	1	2	2	1	1	1	-	1
20 - 24	7	5	2	3	2	1	4	3	1
25 - 29	8	4	4	6	3	3	2	1	1
30 - 34	11	8	3	9	6	3	2	2	-
35 - 39	19	11	8	10	7	3	9	4	5
40 - 44	40	24	16	24	14	10	16	10	6
45 - 49	52	40	12	32	24	8	20	16	4
50 - 54	92	68	24	52	40	12	40	28	12
55 - 59	124	93	31	67	50	17	57	43	14
60 - 64	221	152	69	131	93	38	90	59	31
65 - 69	261	175	86	129	86	43	132	89	43
70 - 74	343	192	151	160	90	70	183	102	81
75 - 79	589	295	294	223	110	113	366	185	181
80 - 84	627	280	347	253	111	142	374	169	205
85 +	665	263	402	234	89	145	431	174	257
Пазарджик	4018	2160	1858	2202	1181	1021	1816	979	837
0	40	18	22	26	11	15	14	7	7
1 - 4	3	1	2	2	1	1	1	-	1
5 - 9	3	3	-	3	3	-	-	-	-
10 - 14	2	2	-	2	2	-	-	-	-
15 - 19	9	6	3	5	3	2	4	3	1
20 - 24	11	6	5	6	4	2	5	2	3
25 - 29	15	11	4	10	7	3	5	4	1
30 - 34	22	18	4	15	11	4	7	7	-
35 - 39	31	22	9	15	8	7	16	14	2
40 - 44	62	38	24	33	21	12	29	17	12
45 - 49	95	71	24	55	39	16	40	32	8
50 - 54	152	117	35	90	68	22	62	49	13
55 - 59	254	194	60	155	117	38	99	77	22
60 - 64	324	232	92	180	133	47	144	99	45
65 - 69	357	225	132	196	120	76	161	105	56
70 - 74	509	297	212	266	153	113	243	144	99
75 - 79	711	358	353	367	185	182	344	173	171
80 - 84	666	282	384	359	147	212	307	135	172
85 +	752	259	493	417	148	269	335	111	224
Перник	2509	1316	1193	1621	852	769	888	464	424
0	7	4	3	6	4	2	1	-	1
1 - 4	1	-	1	-	-	-	1	-	1
5 - 9	1	1	-	1	1	-	-	-	-
10 - 14	1	-	1	1	-	1	-	-	-
15 - 19	4	2	2	3	1	2	1	1	-
20 - 24	4	2	2	3	1	2	1	1	-
25 - 29	6	3	3	5	3	2	1	-	1
30 - 34	14	10	4	11	9	2	3	1	2
35 - 39	22	12	10	19	11	8	3	1	2
40 - 44	18	10	8	12	6	6	6	4	2
45 - 49	65	48	17	45	31	14	20	17	3
50 - 54	110	80	30	92	65	27	18	15	3
55 - 59	117	80	37	90	62	28	27	18	9
60 - 64	196	137	59	142	93	49	54	44	10
65 - 69	206	129	77	142	82	60	64	47	17
70 - 74	275	163	112	166	96	70	109	67	42
75 - 79	472	224	248	291	134	157	181	90	91
80 - 84	475	219	256	281	129	152	194	90	104
85 +	515	192	323	311	124	187	204	68	136
Плевен	4970	2583	2387	2458	1284	1174	2512	1299	1213
0	22	12	10	15	9	6	7	3	4
1 - 4	6	3	3	3	1	2	3	2	1
5 - 9	4	2	2	2	-	2	2	2	-
10 - 14	3	2	1	2	1	1	1	1	-
15 - 19	8	7	1	5	5	-	3	2	1
20 - 24	13	10	3	9	7	2	4	3	1
25 - 29	13	8	5	8	7	1	5	1	4
30 - 34	20	16	4	13	9	4	7	7	-
35 - 39	31	20	11	20	11	9	11	9	2
40 - 44	35	21	14	22	10	12	13	11	2
45 - 49	81	55	26	55	33	22	26	22	4
50 - 54	165	123	42	94	65	29	71	58	13
55 - 59	228	159	69	126	88	38	102	71	31
60 - 64	364	247	117	211	153	58	153	94	59
65 - 69	429	266	163	220	139	81	209	127	82
70 - 74	567	334	233	288	173	115	279	161	118
75 - 79	916	481	435	425	215	210	491	266	225
80 - 84	936	403	533	423	178	245	513	225	288
85 +	1129	414	715	517	180	337	612	234	378
Пловдив	9407	4955	4452	5951	3161	2790	3456	1794	1662
0	63	37	26	41	22	19	22	15	7
1 - 4	10	7	3	7	5	2	3	2	1
5 - 9	4	1	3	2	-	2	2	1	1
10 - 14	2	1	1	2	1	1	-	-	-
15 - 19	15	10	5	11	6	5	4	4	-
20 - 24	28	20	8	22	17	5	6	3	3
25 - 29	31	27	4	24	20	4	7	7	-
30 - 34	48	34	14	39	27	12	9	7	2
35 - 39	80	47	33	60	36	24	20	11	9
40 - 44	113	81	32	72	50	22	41	31	10
45 - 49	183	132	51	126	88	38	57	44	13
50 - 54	345	250	95	254	181	73	91	69	22
55 - 59	500	361	139	353	245	108	147	116	31
60 - 64	732	506	226	481	328	153	251	178	73
65 - 69	799	536	263	523	359	164	276	177	99
70 - 74	1079	642	437	673	397	276	406	245	161
75 - 79	1583	806	777	944	472	472	639	334	305
80 - 84	1774	764	1010	1068	456	612	706	308	398
85 +	2018	693	1325	1249	451	798	769	242	527
Разград	1849	965	884	766	384	382	1083	581	502
0	10	7	3	3	2	1	7	5	2
1 - 4	2	1	1	-	-	-	2	1	1
5 - 9	2	-	2	2	-	2	-	-	-
10 - 14	-	-	-	-	-	-	-	-	-
15 - 19	7	3	4	2	-	2	5	3	2
20 - 24	7	4	3	1	-	1	6	4	2
25 - 29	2	-	2	-	-	-	2	-	2
30 - 34	7	4	3	4	2	2	3	2	1
35 - 39	17	9	8	10	5	5	7	4	3
40 - 44	22	16	6	13	8	5	9	8	1
45 - 49	45	34	11	21	14	7	24	20	4
50 - 54	67	45	22	23	14	9	44	31	13
55 - 59	108	76	32	45	34	11	63	42	21
60 - 64	182	123	59	73	54	19	109	69	40
65 - 69	216	137	79	83	50	33	133	87	46
70 - 74	231	121	110	93	50	43	138	71	67
75 - 79	311	149	162	122	48	74	189	101	88
80 - 84	296	124	172	124	51	73	172	73	99
85 +	317	112	205	147	52	95	170	60	110
Русе	3758	1947	1811	2405	1253	1152	1353	694	659
0	18	11	7	12	8	4	6	3	3
1 - 4	1	-	1	1	-	1	-	-	-
5 - 9	3	3	-	2	2	-	1	1	-
10 - 14	-	-	-	-	-	-	-	-	-
15 - 19	8	5	3	5	2	3	3	3	-
20 - 24	13	8	5	7	5	2	6	3	3
25 - 29	15	11	4	10	8	2	5	3	2
30 - 34	14	13	1	7	7	-	7	6	1
35 - 39	27	20	7	22	16	6	5	4	1
40 - 44	43	25	18	35	21	14	8	4	4
45 - 49	60	39	21	44	28	16	16	11	5
50 - 54	113	82	31	87	64	23	26	18	8
55 - 59	194	135	59	138	92	46	56	43	13
60 - 64	272	184	88	189	123	66	83	61	22
65 - 69	348	234	114	222	149	73	126	85	41
70 - 74	432	237	195	279	152	127	153	85	68
75 - 79	722	338	384	435	196	239	287	142	145
80 - 84	756	329	427	461	203	258	295	126	169
85 +	719	273	446	449	177	272	270	96	174
Силистра	1968	1062	906	809	432	377	1159	630	529
0	11	8	3	5	3	2	6	5	1
1 - 4	3	3	-	1	1	-	2	2	-
5 - 9	1	-	1	-	-	-	1	-	1
10 - 14	1	1	-	-	-	-	1	1	-
15 - 19	3	3	-	1	1	-	2	2	-
20 - 24	5	4	1	1	1	-	4	3	1
25 - 29	10	7	3	6	5	1	4	2	2
30 - 34	6	4	2	2	1	1	4	3	1
35 - 39	17	11	6	5	4	1	12	7	5
40 - 44	26	18	8	10	7	3	16	11	5
45 - 49	44	30	14	18	13	5	26	17	9
50 - 54	81	58	23	31	27	4	50	31	19
55 - 59	113	81	32	62	46	16	51	35	16
60 - 64	181	123	58	80	53	27	101	70	31
65 - 69	235	140	95	91	54	37	144	86	58
70 - 74	269	148	121	117	60	57	152	88	64
75 - 79	334	173	161	126	61	65	208	112	96
80 - 84	324	134	190	136	57	79	188	77	111
85 +	304	116	188	117	38	79	187	78	109
Сливен	2857	1518	1339	1625	867	758	1232	651	581
0	42	33	9	22	16	6	20	17	3
1 - 4	12	8	4	8	4	4	4	4	-
5 - 9	3	1	2	1	-	1	2	1	1
10 - 14	9	7	2	4	2	2	5	5	-
15 - 19	7	4	3	5	3	2	2	1	1
20 - 24	10	8	2	6	4	2	4	4	-
25 - 29	13	9	4	9	5	4	4	4	-
30 - 34	15	10	5	9	6	3	6	4	2
35 - 39	28	16	12	16	10	6	12	6	6
40 - 44	28	20	8	22	14	8	6	6	-
45 - 49	84	62	22	49	35	14	35	27	8
50 - 54	120	95	25	75	57	18	45	38	7
55 - 59	179	127	52	112	81	31	67	46	21
60 - 64	264	185	79	173	119	54	91	66	25
65 - 69	242	155	87	143	98	45	99	57	42
70 - 74	312	183	129	161	94	67	151	89	62
75 - 79	469	221	248	256	125	131	213	96	117
80 - 84	512	203	309	282	101	181	230	102	128
85 +	508	171	337	272	93	179	236	78	158
Смолян	1565	797	768	699	349	350	866	448	418
0	7	3	4	4	1	3	3	2	1
1 - 4	1	-	1	1	-	1	-	-	-
5 - 9	1	-	1	-	-	-	1	-	1
10 - 14	1	1	-	1	1	-	-	-	-
15 - 19	1	1	-	-	-	-	1	1	-
20 - 24	5	5	-	1	1	-	4	4	-
25 - 29	3	3	-	2	2	-	1	1	-
30 - 34	6	5	1	5	5	-	1	-	1
35 - 39	12	8	4	5	2	3	7	6	1
40 - 44	22	18	4	12	10	2	10	8	2
45 - 49	43	30	13	25	18	7	18	12	6
50 - 54	70	49	21	33	21	12	37	28	9
55 - 59	92	59	33	46	28	18	46	31	15
60 - 64	124	85	39	65	45	20	59	40	19
65 - 69	146	83	63	75	41	34	71	42	29
70 - 74	219	127	92	94	49	45	125	78	47
75 - 79	243	113	130	103	46	57	140	67	73
80 - 84	269	104	165	106	40	66	163	64	99
85 +	300	103	197	121	39	82	179	64	115
София (столица)	15174	7578	7596	14359	7151	7208	815	427	388
0	58	35	23	58	35	23	-	-	-
1 - 4	9	6	3	9	6	3	-	-	-
5 - 9	8	3	5	8	3	5	-	-	-
10 - 14	3	2	1	3	2	1	-	-	-
15 - 19	23	13	10	23	13	10	-	-	-
20 - 24	43	31	12	40	28	12	3	3	-
25 - 29	82	57	25	80	55	25	2	2	-
30 - 34	119	88	31	114	84	30	5	4	1
35 - 39	153	102	51	148	99	49	5	3	2
40 - 44	205	121	84	190	112	78	15	9	6
45 - 49	313	205	108	293	194	99	20	11	9
50 - 54	508	330	178	484	313	171	24	17	7
55 - 59	844	568	276	795	532	263	49	36	13
60 - 64	1303	828	475	1228	776	452	75	52	23
65 - 69	1319	768	551	1246	717	529	73	51	22
70 - 74	1547	887	660	1454	835	619	93	52	41
75 - 79	2169	1039	1130	2026	970	1056	143	69	74
80 - 84	2855	1240	1615	2699	1171	1528	156	69	87
85 +	3613	1255	2358	3461	1206	2255	152	49	103
София	4153	2208	1945	1961	1057	904	2192	1151	1041
0	16	8	8	12	7	5	4	1	3
1 - 4	4	2	2	4	2	2	-	-	-
5 - 9	1	-	1	1	-	1	-	-	-
10 - 14	3	1	2	1	-	1	2	1	1
15 - 19	4	4	-	3	3	-	1	1	-
20 - 24	18	15	3	14	13	1	4	2	2
25 - 29	11	8	3	7	5	2	4	3	1
30 - 34	23	20	3	14	13	1	9	7	2
35 - 39	32	24	8	21	15	6	11	9	2
40 - 44	57	37	20	29	17	12	28	20	8
45 - 49	88	65	23	46	33	13	42	32	10
50 - 54	142	110	32	78	58	20	64	52	12
55 - 59	222	166	56	126	95	31	96	71	25
60 - 64	317	200	117	197	116	81	120	84	36
65 - 69	347	249	98	182	128	54	165	121	44
70 - 74	460	261	199	213	123	90	247	138	109
75 - 79	705	349	356	328	166	162	377	183	194
80 - 84	842	370	472	356	157	199	486	213	273
85 +	861	319	542	329	106	223	532	213	319
Стара Загора	5139	2659	2480	2907	1521	1386	2232	1138	1094
0	28	13	15	21	9	12	7	4	3
1 - 4	8	5	3	5	2	3	3	3	-
5 - 9	5	2	3	3	1	2	2	1	1
10 - 14	4	3	1	3	2	1	1	1	-
15 - 19	10	9	1	5	5	-	5	4	1
20 - 24	20	15	5	11	9	2	9	6	3
25 - 29	12	8	4	6	5	1	6	3	3
30 - 34	24	14	10	17	9	8	7	5	2
35 - 39	43	31	12	29	21	8	14	10	4
40 - 44	63	47	16	45	32	13	18	15	3
45 - 49	96	65	31	62	41	21	34	24	10
50 - 54	189	142	47	127	90	37	62	52	10
55 - 59	270	189	81	178	122	56	92	67	25
60 - 64	401	272	129	260	180	80	141	92	49
65 - 69	449	296	153	277	174	103	172	122	50
70 - 74	581	336	245	335	198	137	246	138	108
75 - 79	891	423	468	469	211	258	422	212	210
80 - 84	986	414	572	520	216	304	466	198	268
85 +	1059	375	684	534	194	340	525	181	344
Търговище	1923	1008	915	850	440	410	1073	568	505
0	7	4	3	3	1	2	4	3	1
1 - 4	5	3	2	4	2	2	1	1	-
5 - 9	2	-	2	2	-	2	-	-	-
10 - 14	3	2	1	1	-	1	2	2	-
15 - 19	2	2	-	1	1	-	1	1	-
20 - 24	3	1	2	2	-	2	1	1	-
25 - 29	6	4	2	4	3	1	2	1	1
30 - 34	11	8	3	4	3	1	7	5	2
35 - 39	15	10	5	7	5	2	8	5	3
40 - 44	20	14	6	8	5	3	12	9	3
45 - 49	38	30	8	21	15	6	17	15	2
50 - 54	70	49	21	33	21	12	37	28	9
55 - 59	105	84	21	47	38	9	58	46	12
60 - 64	145	101	44	83	55	28	62	46	16
65 - 69	168	106	62	72	47	25	96	59	37
70 - 74	259	152	107	110	70	40	149	82	67
75 - 79	355	179	176	139	69	70	216	110	106
80 - 84	359	143	216	172	60	112	187	83	104
85 +	350	116	234	137	45	92	213	71	142
Хасково	3840	1983	1857	2144	1121	1023	1696	862	834
0	22	12	10	17	12	5	5	-	5
1 - 4	5	3	2	4	2	2	1	1	-
5 - 9	1	1	-	1	1	-	-	-	-
10 - 14	6	6	-	5	5	-	1	1	-
15 - 19	11	6	5	6	4	2	5	2	3
20 - 24	9	8	1	6	5	1	3	3	-
25 - 29	13	9	4	9	5	4	4	4	-
30 - 34	15	13	2	8	7	1	7	6	1
35 - 39	13	10	3	11	8	3	2	2	-
40 - 44	47	29	18	28	20	8	19	9	10
45 - 49	72	56	16	45	34	11	27	22	5
50 - 54	139	107	32	91	67	24	48	40	8
55 - 59	192	138	54	128	85	43	64	53	11
60 - 64	257	180	77	165	110	55	92	70	22
65 - 69	315	205	110	203	122	81	112	83	29
70 - 74	404	228	176	234	130	104	170	98	72
75 - 79	666	329	337	333	168	165	333	161	172
80 - 84	872	375	497	438	187	251	434	188	246
85 +	781	268	513	412	149	263	369	119	250
Шумен	2694	1438	1256	1461	784	677	1233	654	579
0	22	12	10	9	4	5	13	8	5
1 - 4	5	1	4	3	-	3	2	1	1
5 - 9	1	1	-	1	1	-	-	-	-
10 - 14	1	1	-	1	1	-	-	-	-
15 - 19	4	2	2	2	2	-	2	-	2
20 - 24	11	7	4	4	3	1	7	4	3
25 - 29	12	9	3	6	5	1	6	4	2
30 - 34	9	5	4	4	-	4	5	5	-
35 - 39	24	14	10	17	10	7	7	4	3
40 - 44	43	34	9	23	17	6	20	17	3
45 - 49	57	39	18	30	20	10	27	19	8
50 - 54	93	60	33	55	37	18	38	23	15
55 - 59	147	107	40	88	67	21	59	40	19
60 - 64	247	172	75	142	102	40	105	70	35
65 - 69	291	181	110	156	99	57	135	82	53
70 - 74	337	186	151	177	88	89	160	98	62
75 - 79	470	242	228	257	132	125	213	110	103
80 - 84	467	202	265	236	103	133	231	99	132
85 +	453	163	290	250	93	157	203	70	133
Ямбол	2222	1248	974	1108	603	505	1114	645	469
0	13	8	5	9	5	4	4	3	1
1 - 4	1	1	-	-	-	-	1	1	-
5 - 9	-	-	-	-	-	-	-	-	-
10 - 14	2	-	2	2	-	2	-	-	-
15 - 19	5	4	1	3	2	1	2	2	-
20 - 24	3	2	1	2	1	1	1	1	-
25 - 29	7	6	1	4	3	1	3	3	-
30 - 34	9	7	2	8	6	2	1	1	-
35 - 39	25	15	10	14	7	7	11	8	3
40 - 44	33	20	13	27	17	10	6	3	3
45 - 49	49	33	16	30	21	9	19	12	7
50 - 54	61	40	21	44	28	16	17	12	5
55 - 59	133	101	32	82	58	24	51	43	8
60 - 64	173	126	47	102	70	32	71	56	15
65 - 69	191	129	62	100	69	31	91	60	31
70 - 74	281	179	102	137	82	55	144	97	47
75 - 79	438	237	201	184	93	91	254	144	110
80 - 84	434	199	235	206	83	123	228	116	112
85 +	364	141	223	154	58	96	210	83	127

## Sheet: 2012
Death cases in 2012 by regions, age, place of living and gender (National statitical institute)
									(number)		entrance data for suvival calculator - female			entrance data for suvival calculator - male
Place	Total			In towns			In vilages
Age	total	male	female	total	male	female	total	male	female
											with diabetes	without diabetes		with diabetes	without diabetes
Total for the country	109281	56702	52579	66333	34421	31912	42948	22281	20667		1723	107558		1723	64610
0	536	327	209	368	226	142	168	101	67		0	536		0	327
1 - 4	119	65	54	74	43	31	45	22	23		1	118		1	64
5 - 9	69	36	33	48	25	23	21	11	10		1	68		1	35
10 - 14	76	52	24	49	32	17	27	20	7		0	76		0	52
15 - 19	172	123	49	122	90	32	50	33	17		2	170		2	121
20 - 24	284	218	66	203	153	50	81	65	16		2	282		2	216
25 - 29	337	250	87	253	187	66	84	63	21		5	332		5	245
30 - 34	497	352	145	371	273	98	126	79	47		5	492		5	347
35 - 39	835	541	294	600	397	203	235	144	91		13	822		13	528
40 - 44	1296	901	395	916	626	290	380	275	105		8	1288		8	893
45 - 49	2025	1393	632	1376	930	446	649	463	186		20	2005		20	1373
50 - 54	3732	2654	1078	2507	1723	784	1225	931	294		46	3686		46	2608
55 - 59	5749	4093	1656	3852	2674	1178	1897	1419	478		80	5669		80	4013
60 - 64	8625	5882	2743	5729	3850	1879	2896	2032	864		146	8479		146	5736
65 - 69	10255	6536	3719	6459	4068	2391	3796	2468	1328		211	10044		211	6325
70 - 74	12376	7030	5346	7292	4097	3195	5084	2933	2151		260	12116		260	6770
75 - 79	18192	8906	9286	10363	4999	5364	7829	3907	3922		386	17806		386	8520
80 - 84	20393	8779	11614	11859	5053	6806	8534	3726	4808		327	20066		327	8452
85 +	23713	8564	15149	13892	4975	8917	9821	3589	6232		210	23503		210	8354
											по НСИ(или по ДР)	кол B - кол L		по НСИ(или по ДР)	кол B - кол L

## Sheet: 2013
Death cases in 2013 by regions, age, place of living and gender (National statitical institute)											entrance data for suvival calculator
									(number)
Place	Total			In towns			In vilages
Age	total	male	female	total	male	female	total	male	female		with diabetes	without diabetes
total for the country	104345	54827	49518	64089	33499	30590	40256	21328	18928		1446	102899
0	489	283	206	331	187	144	158	96	62		0	489
1 - 4	115	70	45	72	47	25	43	23	20		0	115
5 - 9	66	39	27	46	28	18	20	11	9		1	65
10 - 14	66	41	25	41	23	18	25	18	7		0	66
15 - 19	139	96	43	91	58	33	48	38	10		1	138
20 - 24	304	231	73	209	156	53	95	75	20		2	302
25 - 29	335	238	97	248	176	72	87	62	25		1	334
30 - 34	510	368	142	363	264	99	147	104	43		2	508
35 - 39	781	528	253	569	384	185	212	144	68		12	769
40 - 44	1338	893	445	970	626	344	368	267	101		15	1323
45 - 49	2072	1475	597	1427	998	429	645	477	168		14	2058
50 - 54	3501	2466	1035	2370	1627	743	1131	839	292		38	3463
55 - 59	5601	3949	1652	3880	2671	1209	1721	1278	443		82	5519
60 - 64	8078	5669	2409	5358	3722	1636	2720	1947	773		116	7962
65 - 69	10409	6779	3630	6602	4214	2388	3807	2565	1242		194	10215
70 - 74	11563	6742	4821	6807	3952	2855	4756	2790	1966		225	11338
75 - 79	16670	8363	8307	9599	4764	4835	7071	3599	3472		289	16381
80 - 84	19365	8266	11099	11474	4771	6703	7891	3495	4396		284	19081
85 +	22943	8331	14612	13632	4831	8801	9311	3500	5811		170	22773

## Sheet: 2014
Death cases in 2014 by regions, age, place of living and gender (National statitical institute)											entrance data for suvival calculator
									(number)
Place	Total			In towns			In vilages
Age	total	male	female	total	male	female	total	male	female		with diabetes	without diabetes
Общо за страната	108952	56630	52322	67008	34684	32324	41944	21946	19998		1542	107410
0	517	284	233	340	180	160	177	104	73		0	517
1 - 4	89	46	43	56	27	29	33	19	14		1	88
5 - 9	55	30	25	36	18	18	19	12	7		0	55
10 - 14	63	41	22	48	29	19	15	12	3		1	62
15 - 19	150	108	42	106	80	26	44	28	16		0	150
20 - 24	263	186	77	176	125	51	87	61	26		0	263
25 - 29	324	222	102	230	167	63	94	55	39		3	321
30 - 34	522	366	156	371	262	109	151	104	47		5	517
35 - 39	898	648	250	658	473	185	240	175	65		8	890
40 - 44	1365	875	490	944	590	354	421	285	136		16	1349
45 - 49	2111	1500	611	1477	1020	457	634	480	154		20	2091
50 - 54	3798	2594	1204	2601	1735	866	1197	859	338		50	3748
55 - 59	5711	4008	1703	3848	2661	1187	1863	1347	516		81	5630
60 - 64	8515	5794	2721	5629	3765	1864	2886	2029	857		126	8389
65 - 69	11090	7222	3868	7144	4581	2563	3946	2641	1305		208	10882
70 - 74	11995	6850	5145	7161	4055	3106	4834	2795	2039		235	11760
75 - 79	16347	8134	8213	9392	4593	4799	6955	3541	3414		296	16051
80 - 84	20514	8791	11723	12007	5014	6993	8507	3777	4730		310	20204
85 +	24625	8931	15694	14784	5309	9475	9841	3622	6219		182	24443

## Sheet: 2015
Death cases in 2015 by regions, age, place of living and gender (National statitical institute)											entrance data for suvival calculator
									(number)
Place	Total			In towns			In vilages
Age	total	male	female	total	male	female	total	male	female		with diabetes	without diabetes
Общо за страната	110117	57040	53077	67749	34921	32828	42368	22119	20249		1818	108299
0	434	245	189	255	149	106	179	96	83		0	434
1 - 4	82	39	43	49	25	24	33	14	19		3	79
5 - 9	70	47	23	45	35	10	25	12	13		1	69
10 - 14	60	35	25	36	18	18	24	17	7		1	59
15 - 19	150	104	46	101	67	34	49	37	12		0	150
20 - 24	241	170	71	168	122	46	73	48	25		1	240
25 - 29	357	257	100	259	183	76	98	74	24		7	350
30 - 34	509	364	145	384	273	111	125	91	34		7	502
35 - 39	775	523	252	569	393	176	206	130	76		9	766
40 - 44	1318	877	441	942	616	326	376	261	115		10	1308
45 - 49	2188	1499	689	1486	1002	484	702	497	205		22	2166
50 - 54	3499	2484	1015	2347	1639	708	1152	845	307		43	3456
55 - 59	5574	3849	1725	3759	2514	1245	1815	1335	480		68	5506
60 - 64	8258	5666	2592	5471	3670	1801	2787	1996	791		158	8100
65 - 69	11356	7379	3977	7399	4747	2652	3957	2632	1325		211	11145
70 - 74	12517	7268	5249	7480	4296	3184	5037	2972	2065		281	12236
75 - 79	15599	7773	7826	8924	4410	4514	6675	3363	3312		369	15230
80 - 84	21027	8986	12041	12104	5023	7081	8923	3963	4960		359	20668
85 +	26103	9475	16628	15971	5739	10232	10132	3736	6396		268	25835
Благоевград	4075	2217	1858	2158	1190	968	1917	1027	890
0	16	9	7	8	3	5	8	6	2
1 - 4	4	4	-	4	4	-	-	-	-
5 - 9	5	3	2	1	-	1	4	3	1
10 - 14	2	1	1	2	1	1	-	-	-
15 - 19	8	5	3	4	2	2	4	3	1
20 - 24	13	12	1	9	9	-	4	3	1
25 - 29	7	6	1	4	4	-	3	2	1
30 - 34	19	14	5	15	12	3	4	2	2
35 - 39	28	16	12	18	10	8	10	6	4
40 - 44	39	28	11	28	23	5	11	5	6
45 - 49	95	67	28	50	32	18	45	35	10
50 - 54	146	117	29	85	69	16	61	48	13
55 - 59	226	169	57	139	104	35	87	65	22
60 - 64	334	237	97	198	139	59	136	98	38
65 - 69	395	263	132	222	148	74	173	115	58
70 - 74	447	275	172	217	133	84	230	142	88
75 - 79	643	319	324	328	154	174	315	165	150
80 - 84	789	344	445	368	165	203	421	179	242
85 +	859	328	531	458	178	280	401	150	251
Бургас	5531	2905	2626	3734	1947	1787	1797	958	839
0	30	16	14	20	11	9	10	5	5
1 - 4	4	1	3	3	1	2	1	-	1
5 - 9	3	2	1	3	2	1	-	-	-
10 - 14	3	2	1	2	1	1	1	1	-
15 - 19	14	9	5	10	5	5	4	4	-
20 - 24	11	3	8	9	3	6	2	-	2
25 - 29	17	12	5	10	6	4	7	6	1
30 - 34	29	23	6	21	17	4	8	6	2
35 - 39	30	20	10	22	16	6	8	4	4
40 - 44	63	41	22	46	28	18	17	13	4
45 - 49	111	72	39	83	58	25	28	14	14
50 - 54	174	117	57	124	82	42	50	35	15
55 - 59	326	213	113	228	149	79	98	64	34
60 - 64	506	371	135	366	268	98	140	103	37
65 - 69	613	386	227	425	267	158	188	119	69
70 - 74	630	363	267	431	241	190	199	122	77
75 - 79	750	378	372	479	245	234	271	133	138
80 - 84	1045	419	626	691	262	429	354	157	197
85 +	1172	457	715	761	285	476	411	172	239
Варна	6030	3214	2816	4460	2385	2075	1570	829	741
0	28	14	14	20	11	9	8	3	5
1 - 4	5	2	3	2	1	1	3	1	2
5 - 9	3	3	-	3	3	-	-	-	-
10 - 14	5	2	3	3	1	2	2	1	1
15 - 19	9	6	3	6	4	2	3	2	1
20 - 24	13	9	4	8	6	2	5	3	2
25 - 29	22	18	4	13	11	2	9	7	2
30 - 34	37	29	8	31	24	7	6	5	1
35 - 39	62	41	21	56	39	17	6	2	4
40 - 44	76	54	22	61	43	18	15	11	4
45 - 49	136	91	45	101	66	35	35	25	10
50 - 54	197	130	67	142	95	47	55	35	20
55 - 59	300	209	91	230	156	74	70	53	17
60 - 64	473	331	142	366	254	112	107	77	30
65 - 69	641	431	210	459	306	153	182	125	57
70 - 74	715	419	296	519	302	217	196	117	79
75 - 79	881	454	427	645	335	310	236	119	117
80 - 84	1106	469	637	827	348	479	279	121	158
85 +	1321	502	819	968	380	588	353	122	231
Велико Търново	4150	2171	1979	2150	1126	1024	2000	1045	955
0	21	16	5	12	10	2	9	6	3
1 - 4	1	-	1	-	-	-	1	-	1
5 - 9	1	1	-	1	1	-	-	-	-
10 - 14	4	1	3	3	-	3	1	1	-
15 - 19	2	2	-	1	1	-	1	1	-
20 - 24	12	6	6	9	4	5	3	2	1
25 - 29	11	8	3	9	6	3	2	2	-
30 - 34	17	10	7	14	8	6	3	2	1
35 - 39	27	18	9	21	14	7	6	4	2
40 - 44	48	31	17	33	24	9	15	7	8
45 - 49	70	47	23	40	25	15	30	22	8
50 - 54	122	88	34	77	54	23	45	34	11
55 - 59	177	126	51	93	64	29	84	62	22
60 - 64	319	226	93	193	131	62	126	95	31
65 - 69	421	282	139	246	167	79	175	115	60
70 - 74	546	318	228	277	155	122	269	163	106
75 - 79	600	295	305	286	132	154	314	163	151
80 - 84	828	366	462	404	176	228	424	190	234
85 +	923	330	593	431	154	277	492	176	316
Видин	2105	1075	1030	880	466	414	1225	609	616
0	3	2	1	1	1	-	2	1	1
1 - 4	2	-	2	1	-	1	1	-	1
5 - 9	-	-	-	-	-	-	-	-	-
10 - 14	-	-	-	-	-	-	-	-	-
15 - 19	1	1	-	1	1	-	-	-	-
20 - 24	3	3	-	1	1	-	2	2	-
25 - 29	1	-	1	1	-	1	-	-	-
30 - 34	14	11	3	8	7	1	6	4	2
35 - 39	11	7	4	5	4	1	6	3	3
40 - 44	15	13	2	13	11	2	2	2	-
45 - 49	35	26	9	21	16	5	14	10	4
50 - 54	53	37	16	37	26	11	16	11	5
55 - 59	69	44	25	42	25	17	27	19	8
60 - 64	125	86	39	68	45	23	57	41	16
65 - 69	236	152	84	124	78	46	112	74	38
70 - 74	220	140	80	92	53	39	128	87	41
75 - 79	328	154	174	125	57	68	203	97	106
80 - 84	440	194	246	166	73	93	274	121	153
85 +	549	205	344	174	68	106	375	137	238
Враца	3375	1774	1601	1433	740	693	1942	1034	908
0	9	6	3	2	1	1	7	5	2
1 - 4	3	2	1	1	-	1	2	2	-
5 - 9	-	-	-	-	-	-	-	-	-
10 - 14	1	-	1	-	-	-	1	-	1
15 - 19	5	5	-	1	1	-	4	4	-
20 - 24	3	2	1	1	-	1	2	2	-
25 - 29	12	9	3	5	3	2	7	6	1
30 - 34	14	11	3	7	6	1	7	5	2
35 - 39	22	17	5	13	10	3	9	7	2
40 - 44	39	30	9	23	16	7	16	14	2
45 - 49	62	46	16	35	25	10	27	21	6
50 - 54	102	70	32	56	40	16	46	30	16
55 - 59	167	119	48	88	52	36	79	67	12
60 - 64	253	167	86	137	88	49	116	79	37
65 - 69	376	228	148	193	117	76	183	111	72
70 - 74	396	248	148	153	84	69	243	164	79
75 - 79	466	226	240	188	88	100	278	138	140
80 - 84	680	319	361	244	106	138	436	213	223
85 +	765	269	496	286	103	183	479	166	313
Габрово	2234	1170	1064	1509	809	700	725	361	364
0	3	1	2	3	1	2	-	-	-
1 - 4	1	1	-	1	1	-	-	-	-
5 - 9	3	2	1	2	2	-	1	-	1
10 - 14	1	-	1	1	-	1	-	-	-
15 - 19	2	2	-	2	2	-	-	-	-
20 - 24	5	4	1	4	3	1	1	1	-
25 - 29	1	1	-	1	1	-	-	-	-
30 - 34	5	4	1	3	3	-	2	1	1
35 - 39	8	5	3	7	5	2	1	-	1
40 - 44	23	19	4	17	13	4	6	6	-
45 - 49	34	25	9	31	22	9	3	3	-
50 - 54	50	38	12	39	30	9	11	8	3
55 - 59	87	60	27	68	47	21	19	13	6
60 - 64	145	104	41	109	75	34	36	29	7
65 - 69	234	142	92	173	104	69	61	38	23
70 - 74	277	172	105	187	117	70	90	55	35
75 - 79	325	167	158	213	116	97	112	51	61
80 - 84	447	191	256	295	132	163	152	59	93
85 +	583	232	351	353	135	218	230	97	133
Добрич	3017	1613	1404	1674	887	787	1343	726	617
0	8	5	3	7	5	2	1	-	1
1 - 4	2	-	2	-	-	-	2	-	2
5 - 9	5	3	2	1	1	-	4	2	2
10 - 14	3	1	2	-	-	-	3	1	2
15 - 19	1	-	1	1	-	1	-	-	-
20 - 24	3	1	2	1	-	1	2	1	1
25 - 29	13	10	3	6	5	1	7	5	2
30 - 34	13	10	3	10	7	3	3	3	-
35 - 39	18	16	2	10	9	1	8	7	1
40 - 44	49	33	16	26	17	9	23	16	7
45 - 49	60	41	19	29	21	8	31	20	11
50 - 54	103	77	26	56	39	17	47	38	9
55 - 59	167	113	54	108	72	36	59	41	18
60 - 64	257	182	75	160	112	48	97	70	27
65 - 69	356	231	125	212	135	77	144	96	48
70 - 74	412	238	174	219	125	94	193	113	80
75 - 79	407	179	228	209	87	122	198	92	106
80 - 84	508	219	289	258	108	150	250	111	139
85 +	632	254	378	361	144	217	271	110	161
Кърджали	1909	1002	907	655	335	320	1254	667	587
0	10	6	4	6	4	2	4	2	2
1 - 4	1	1	-	1	1	-	-	-	-
5 - 9	2	2	-	2	2	-	-	-	-
10 - 14	1	1	-	-	-	-	1	1	-
15 - 19	2	2	-	-	-	-	2	2	-
20 - 24	2	1	1	-	-	-	2	1	1
25 - 29	4	2	2	3	1	2	1	1	-
30 - 34	7	7	-	2	2	-	5	5	-
35 - 39	22	11	11	10	6	4	12	5	7
40 - 44	23	13	10	11	5	6	12	8	4
45 - 49	40	31	9	17	14	3	23	17	6
50 - 54	73	55	18	29	22	7	44	33	11
55 - 59	106	70	36	42	27	15	64	43	21
60 - 64	129	92	37	43	32	11	86	60	26
65 - 69	174	113	61	73	52	21	101	61	40
70 - 74	233	130	103	65	33	32	168	97	71
75 - 79	307	142	165	79	35	44	228	107	121
80 - 84	385	182	203	119	51	68	266	131	135
85 +	388	141	247	153	48	105	235	93	142
Кюстендил	2473	1279	1194	1409	744	665	1064	535	529
0	3	2	1	2	2	-	1	-	1
1 - 4	-	-	-	-	-	-	-	-	-
5 - 9	1	1	-	1	1	-	-	-	-
10 - 14	1	-	1	1	-	1	-	-	-
15 - 19	5	5	-	2	2	-	3	3	-
20 - 24	6	5	1	5	4	1	1	1	-
25 - 29	9	7	2	8	6	2	1	1	-
30 - 34	4	-	4	4	-	4	-	-	-
35 - 39	22	17	5	16	13	3	6	4	2
40 - 44	30	19	11	19	12	7	11	7	4
45 - 49	45	29	16	29	16	13	16	13	3
50 - 54	76	58	18	50	38	12	26	20	6
55 - 59	122	89	33	65	46	19	57	43	14
60 - 64	186	127	59	137	89	48	49	38	11
65 - 69	248	165	83	155	96	59	93	69	24
70 - 74	265	168	97	164	100	64	101	68	33
75 - 79	393	206	187	210	110	100	183	96	87
80 - 84	439	191	248	217	101	116	222	90	132
85 +	618	190	428	324	108	216	294	82	212
Ловеч	2542	1302	1240	1227	644	583	1315	658	657
0	14	6	8	9	4	5	5	2	3
1 - 4	6	3	3	-	-	-	6	3	3
5 - 9	3	1	2	1	-	1	2	1	1
10 - 14	2	-	2	2	-	2	-	-	-
15 - 19	5	4	1	3	2	1	2	2	-
20 - 24	7	7	-	4	4	-	3	3	-
25 - 29	8	5	3	8	5	3	-	-	-
30 - 34	6	4	2	5	3	2	1	1	-
35 - 39	16	11	5	9	8	1	7	3	4
40 - 44	18	13	5	10	7	3	8	6	2
45 - 49	45	29	16	27	19	8	18	10	8
50 - 54	57	41	16	31	23	8	26	18	8
55 - 59	125	94	31	73	50	23	52	44	8
60 - 64	191	128	63	110	68	42	81	60	21
65 - 69	255	153	102	145	87	58	110	66	44
70 - 74	284	156	128	135	76	59	149	80	69
75 - 79	367	186	181	183	99	84	184	87	97
80 - 84	482	203	279	204	89	115	278	114	164
85 +	651	258	393	268	100	168	383	158	225
Монтана	2950	1523	1427	1362	697	665	1588	826	762
0	7	7	-	2	2	-	5	5	-
1 - 4	1	1	-	1	1	-	-	-	-
5 - 9	-	-	-	-	-	-	-	-	-
10 - 14	2	2	-	1	1	-	1	1	-
15 - 19	2	1	1	1	1	-	1	-	1
20 - 24	4	1	3	3	-	3	1	1	-
25 - 29	7	7	-	7	7	-	-	-	-
30 - 34	8	5	3	5	3	2	3	2	1
35 - 39	19	14	5	12	7	5	7	7	-
40 - 44	20	12	8	11	5	6	9	7	2
45 - 49	46	34	12	26	18	8	20	16	4
50 - 54	76	49	27	53	29	24	23	20	3
55 - 59	124	92	32	71	53	18	53	39	14
60 - 64	183	119	64	91	57	34	92	62	30
65 - 69	303	216	87	165	114	51	138	102	36
70 - 74	350	189	161	162	88	74	188	101	87
75 - 79	435	196	239	184	83	101	251	113	138
80 - 84	615	288	327	258	118	140	357	170	187
85 +	748	290	458	309	110	199	439	180	259
Пазарджик	4082	2107	1975	2278	1176	1102	1804	931	873
0	29	13	16	12	5	7	17	8	9
1 - 4	5	4	1	1	1	-	4	3	1
5 - 9	4	4	-	3	3	-	1	1	-
10 - 14	5	4	1	3	3	-	2	1	1
15 - 19	5	2	3	1	-	1	4	2	2
20 - 24	10	7	3	7	5	2	3	2	1
25 - 29	12	9	3	10	7	3	2	2	-
30 - 34	19	16	3	12	11	1	7	5	2
35 - 39	31	22	9	13	10	3	18	12	6
40 - 44	52	37	15	35	24	11	17	13	4
45 - 49	87	57	30	47	27	20	40	30	10
50 - 54	142	103	39	84	60	24	58	43	15
55 - 59	225	160	65	140	98	42	85	62	23
60 - 64	319	238	81	192	143	49	127	95	32
65 - 69	460	309	151	261	176	85	199	133	66
70 - 74	483	263	220	278	158	120	205	105	100
75 - 79	599	292	307	312	156	156	287	136	151
80 - 84	778	300	478	416	152	264	362	148	214
85 +	817	267	550	451	137	314	366	130	236
Перник	2454	1299	1155	1595	825	770	859	474	385
0	4	3	1	4	3	1	-	-	-
1 - 4	-	-	-	-	-	-	-	-	-
5 - 9	1	1	-	1	1	-	-	-	-
10 - 14	1	1	-	-	-	-	1	1	-
15 - 19	1	1	-	1	1	-	-	-	-
20 - 24	2	2	-	2	2	-	-	-	-
25 - 29	6	2	4	3	1	2	3	1	2
30 - 34	4	3	1	4	3	1	-	-	-
35 - 39	14	9	5	11	6	5	3	3	-
40 - 44	23	17	6	19	14	5	4	3	1
45 - 49	46	35	11	37	28	9	9	7	2
50 - 54	79	54	25	63	42	21	16	12	4
55 - 59	129	93	36	95	69	26	34	24	10
60 - 64	195	130	65	144	90	54	51	40	11
65 - 69	237	158	79	156	102	54	81	56	25
70 - 74	257	157	100	163	96	67	94	61	33
75 - 79	361	187	174	228	106	122	133	81	52
80 - 84	507	233	274	312	137	175	195	96	99
85 +	587	213	374	352	124	228	235	89	146
Плевен	4745	2480	2265	2511	1348	1163	2234	1132	1102
0	17	6	11	9	5	4	8	1	7
1 - 4	6	1	5	4	-	4	2	1	1
5 - 9	2	2	-	2	2	-	-	-	-
10 - 14	1	1	-	1	1	-	-	-	-
15 - 19	12	9	3	11	8	3	1	1	-
20 - 24	9	3	6	5	1	4	4	2	2
25 - 29	15	12	3	10	9	1	5	3	2
30 - 34	16	13	3	13	10	3	3	3	-
35 - 39	18	15	3	14	11	3	4	4	-
40 - 44	51	37	14	44	31	13	7	6	1
45 - 49	72	51	21	47	33	14	25	18	7
50 - 54	142	101	41	87	64	23	55	37	18
55 - 59	185	135	50	126	93	33	59	42	17
60 - 64	324	225	99	182	123	59	142	102	40
65 - 69	481	321	160	268	173	95	213	148	65
70 - 74	514	309	205	279	172	107	235	137	98
75 - 79	681	349	332	340	173	167	341	176	165
80 - 84	1012	446	566	484	217	267	528	229	299
85 +	1187	444	743	585	222	363	602	222	380
Пловдив	9943	5166	4777	6365	3286	3079	3578	1880	1698
0	50	34	16	29	22	7	21	12	9
1 - 4	9	4	5	8	4	4	1	-	1
5 - 9	13	9	4	9	7	2	4	2	2
10 - 14	4	3	1	1	1	-	3	2	1
15 - 19	10	6	4	8	4	4	2	2	-
20 - 24	26	23	3	19	17	2	7	6	1
25 - 29	47	32	15	37	27	10	10	5	5
30 - 34	55	43	12	41	31	10	14	12	2
35 - 39	78	55	23	59	41	18	19	14	5
40 - 44	131	91	40	96	64	32	35	27	8
45 - 49	182	122	60	129	85	44	53	37	16
50 - 54	322	246	76	221	172	49	101	74	27
55 - 59	505	358	147	339	221	118	166	137	29
60 - 64	694	464	230	471	306	165	223	158	65
65 - 69	888	580	308	608	388	220	280	192	88
70 - 74	1089	647	442	697	411	286	392	236	156
75 - 79	1366	696	670	822	404	418	544	292	252
80 - 84	1942	858	1084	1138	493	645	804	365	439
85 +	2532	895	1637	1633	588	1045	899	307	592
Разград	1937	1026	911	833	430	403	1104	596	508
0	8	4	4	2	1	1	6	3	3
1 - 4	2	2	-	2	2	-	-	-	-
5 - 9	-	-	-	-	-	-	-	-	-
10 - 14	-	-	-	-	-	-	-	-	-
15 - 19	5	2	3	3	2	1	2	-	2
20 - 24	6	4	2	-	-	-	6	4	2
25 - 29	5	4	1	1	-	1	4	4	-
30 - 34	6	3	3	3	2	1	3	1	2
35 - 39	9	7	2	6	4	2	3	3	-
40 - 44	23	16	7	11	7	4	12	9	3
45 - 49	43	27	16	18	14	4	25	13	12
50 - 54	81	57	24	31	22	9	50	35	15
55 - 59	123	86	37	61	45	16	62	41	21
60 - 64	152	96	56	71	46	25	81	50	31
65 - 69	220	145	75	100	65	35	120	80	40
70 - 74	291	177	114	111	74	37	180	103	77
75 - 79	270	127	143	97	43	54	173	84	89
80 - 84	348	146	202	151	48	103	197	98	99
85 +	345	123	222	165	55	110	180	68	112
Русе	3733	1885	1848	2410	1220	1190	1323	665	658
0	12	7	5	9	4	5	3	3	-
1 - 4	2	1	1	1	1	-	1	-	1
5 - 9	3	-	3	2	-	2	1	-	1
10 - 14	1	1	-	1	1	-	-	-	-
15 - 19	7	4	3	6	4	2	1	-	1
20 - 24	7	7	-	6	6	-	1	1	-
25 - 29	11	9	2	8	6	2	3	3	-
30 - 34	16	11	5	15	10	5	1	1	-
35 - 39	11	7	4	8	7	1	3	-	3
40 - 44	35	18	17	21	9	12	14	9	5
45 - 49	65	48	17	44	34	10	21	14	7
50 - 54	98	67	31	68	45	23	30	22	8
55 - 59	202	135	67	147	97	50	55	38	17
60 - 64	265	187	78	180	123	57	85	64	21
65 - 69	375	258	117	260	177	83	115	81	34
70 - 74	444	228	216	284	151	133	160	77	83
75 - 79	571	283	288	345	163	182	226	120	106
80 - 84	753	306	447	458	187	271	295	119	176
85 +	855	308	547	547	195	352	308	113	195
Силистра	1983	1075	908	845	450	395	1138	625	513
0	9	5	4	2	-	2	7	5	2
1 - 4	1	-	1	1	-	1	-	-	-
5 - 9	1	1	-	-	-	-	1	1	-
10 - 14	2	1	1	1	-	1	1	1	-
15 - 19	3	3	-	1	1	-	2	2	-
20 - 24	4	3	1	2	2	-	2	1	1
25 - 29	6	5	1	2	1	1	4	4	-
30 - 34	5	4	1	3	2	1	2	2	-
35 - 39	15	11	4	4	4	-	11	7	4
40 - 44	31	19	12	12	7	5	19	12	7
45 - 49	47	35	12	20	11	9	27	24	3
50 - 54	65	46	19	27	21	6	38	25	13
55 - 59	105	75	30	49	34	15	56	41	15
60 - 64	157	111	46	54	39	15	103	72	31
65 - 69	229	144	85	91	53	38	138	91	47
70 - 74	292	176	116	119	70	49	173	106	67
75 - 79	307	145	162	127	66	61	180	79	101
80 - 84	345	152	193	151	64	87	194	88	106
85 +	359	139	220	179	75	104	180	64	116
Сливен	2930	1514	1416	1702	888	814	1228	626	602
0	31	21	10	14	11	3	17	10	7
1 - 4	10	2	8	5	1	4	5	1	4
5 - 9	5	3	2	1	1	-	4	2	2
10 - 14	3	3	-	-	-	-	3	3	-
15 - 19	5	4	1	3	2	1	2	2	-
20 - 24	9	6	3	5	5	-	4	1	3
25 - 29	14	10	4	7	6	1	7	4	3
30 - 34	19	11	8	12	7	5	7	4	3
35 - 39	23	15	8	18	12	6	5	3	2
40 - 44	36	21	15	25	14	11	11	7	4
45 - 49	49	32	17	28	17	11	21	15	6
50 - 54	89	58	31	58	36	22	31	22	9
55 - 59	172	112	60	122	77	45	50	35	15
60 - 64	222	150	72	136	90	46	86	60	26
65 - 69	308	218	90	207	145	62	101	73	28
70 - 74	308	183	125	176	110	66	132	73	59
75 - 79	453	221	232	244	115	129	209	106	103
80 - 84	530	227	303	302	124	178	228	103	125
85 +	644	217	427	339	115	224	305	102	203
Смолян	1658	845	813	732	377	355	926	468	458
0	4	1	3	3	1	2	1	-	1
1 - 4	-	-	-	-	-	-	-	-	-
5 - 9	-	-	-	-	-	-	-	-	-
10 - 14	2	1	1	1	-	1	1	1	-
15 - 19	2	1	1	1	1	-	1	-	1
20 - 24	4	2	2	2	2	-	2	-	2
25 - 29	8	6	2	4	3	1	4	3	1
30 - 34	8	7	1	6	5	1	2	2	-
35 - 39	11	4	7	7	3	4	4	1	3
40 - 44	22	18	4	9	8	1	13	10	3
45 - 49	44	27	17	28	16	12	16	11	5
50 - 54	58	47	11	29	20	9	29	27	2
55 - 59	91	60	31	48	31	17	43	29	14
60 - 64	141	95	46	62	38	24	79	57	22
65 - 69	165	108	57	93	62	31	72	46	26
70 - 74	170	92	78	73	40	33	97	52	45
75 - 79	246	129	117	100	53	47	146	76	70
80 - 84	299	129	170	106	45	61	193	84	109
85 +	383	118	265	160	49	111	223	69	154
София (столица)	15686	7690	7996	14838	7253	7585	848	437	411
0	34	17	17	33	17	16	1	-	1
1 - 4	7	5	2	7	5	2	-	-	-
5 - 9	4	1	3	3	1	2	1	-	1
10 - 14	6	2	4	5	2	3	1	-	1
15 - 19	25	16	9	22	14	8	3	2	1
20 - 24	46	32	14	45	32	13	1	-	1
25 - 29	66	45	21	63	42	21	3	3	-
30 - 34	96	63	33	92	61	31	4	2	2
35 - 39	149	103	46	144	99	45	5	4	1
40 - 44	240	152	88	228	144	84	12	8	4
45 - 49	352	237	115	339	226	113	13	11	2
50 - 54	532	362	170	508	345	163	24	17	7
55 - 59	796	506	290	752	478	274	44	28	16
60 - 64	1169	760	409	1097	712	385	72	48	24
65 - 69	1623	1014	609	1524	962	562	99	52	47
70 - 74	1556	855	701	1474	800	674	82	55	27
75 - 79	1861	917	944	1739	851	888	122	66	56
80 - 84	2653	1040	1613	2493	966	1527	160	74	86
85 +	4471	1563	2908	4270	1496	2774	201	67	134
София	4245	2225	2020	2064	1088	976	2181	1137	1044
0	16	9	7	6	5	1	10	4	6
1 - 4	-	-	-	-	-	-	-	-	-
5 - 9	3	2	1	3	2	1	-	-	-
10 - 14	1	-	1	1	-	1	-	-	-
15 - 19	7	7	-	4	4	-	3	3	-
20 - 24	6	2	4	5	2	3	1	-	1
25 - 29	7	5	2	4	3	1	3	2	1
30 - 34	28	18	10	19	11	8	9	7	2
35 - 39	30	18	12	17	12	5	13	6	7
40 - 44	50	36	14	33	24	9	17	12	5
45 - 49	99	74	25	57	43	14	42	31	11
50 - 54	141	104	37	75	52	23	66	52	14
55 - 59	213	154	59	106	66	40	107	88	19
60 - 64	306	218	88	179	125	54	127	93	34
65 - 69	450	289	161	224	140	84	226	149	77
70 - 74	448	257	191	219	131	88	229	126	103
75 - 79	621	312	309	274	142	132	347	170	177
80 - 84	816	359	457	379	166	213	437	193	244
85 +	1003	361	642	459	160	299	544	201	343
Стара Загора	5312	2744	2568	3121	1596	1525	2191	1148	1043
0	26	15	11	15	8	7	11	7	4
1 - 4	4	3	1	2	1	1	2	2	-
5 - 9	4	3	1	3	3	-	1	-	1
10 - 14	2	2	-	2	2	-	-	-	-
15 - 19	2	1	1	2	1	1	-	-	-
20 - 24	7	7	-	5	5	-	2	2	-
25 - 29	12	8	4	9	6	3	3	2	1
30 - 34	23	16	7	15	11	4	8	5	3
35 - 39	39	24	15	27	16	11	12	8	4
40 - 44	55	33	22	37	23	14	18	10	8
45 - 49	111	70	41	74	46	28	37	24	13
50 - 54	132	96	36	93	66	27	39	30	9
55 - 59	267	182	85	181	122	59	86	60	26
60 - 64	398	264	134	246	153	93	152	111	41
65 - 69	511	331	180	343	222	121	168	109	59
70 - 74	580	342	238	327	189	138	253	153	100
75 - 79	754	413	341	411	211	200	343	202	141
80 - 84	1119	470	649	617	254	363	502	216	286
85 +	1266	464	802	712	257	455	554	207	347
Търговище	1889	1019	870	777	444	333	1112	575	537
0	7	3	4	2	1	1	5	2	3
1 - 4	1	1	-	1	1	-	-	-	-
5 - 9	-	-	-	-	-	-	-	-	-
10 - 14	1	1	-	1	1	-	-	-	-
15 - 19	1	-	1	-	-	-	1	-	1
20 - 24	3	3	-	-	-	-	3	3	-
25 - 29	6	4	2	4	3	1	2	1	1
30 - 34	6	3	3	3	2	1	3	1	2
35 - 39	14	10	4	9	7	2	5	3	2
40 - 44	21	13	8	10	6	4	11	7	4
45 - 49	36	24	12	20	10	10	16	14	2
50 - 54	64	45	19	27	19	8	37	26	11
55 - 59	89	62	27	32	24	8	57	38	19
60 - 64	151	104	47	62	46	16	89	58	31
65 - 69	200	137	63	104	69	35	96	68	28
70 - 74	252	151	101	101	63	38	151	88	63
75 - 79	300	155	145	113	67	46	187	88	99
80 - 84	357	150	207	139	61	78	218	89	129
85 +	380	153	227	149	64	85	231	89	142
Хасково	4034	2069	1965	2322	1188	1134	1712	881	831
0	13	7	6	7	4	3	6	3	3
1 - 4	3	-	3	2	-	2	1	-	1
5 - 9	2	2	-	2	2	-	-	-	-
10 - 14	3	3	-	1	1	-	2	2	-
15 - 19	2	1	1	-	-	-	2	1	1
20 - 24	11	7	4	4	3	1	7	4	3
25 - 29	10	6	4	8	4	4	2	2	-
30 - 34	19	12	7	14	10	4	5	2	3
35 - 39	22	15	7	15	10	5	7	5	2
40 - 44	39	27	12	23	15	8	16	12	4
45 - 49	80	58	22	54	41	13	26	17	9
50 - 54	142	100	42	89	61	28	53	39	14
55 - 59	210	150	60	137	96	41	73	54	19
60 - 64	272	196	76	182	130	52	90	66	24
65 - 69	394	253	141	262	159	103	132	94	38
70 - 74	423	234	189	249	139	110	174	95	79
75 - 79	541	253	288	281	133	148	260	120	140
80 - 84	836	374	462	436	187	249	400	187	213
85 +	1012	371	641	556	193	363	456	178	278
Шумен	2754	1432	1322	1503	775	728	1251	657	594
0	13	5	8	11	4	7	2	1	1
1 - 4	2	1	1	1	-	1	1	1	-
5 - 9	1	1	-	1	1	-	-	-	-
10 - 14	1	1	-	1	1	-	-	-	-
15 - 19	6	4	2	5	3	2	1	1	-
20 - 24	5	4	1	3	2	1	2	2	-
25 - 29	13	12	1	8	7	1	5	5	-
30 - 34	12	11	1	5	4	1	7	7	-
35 - 39	15	9	6	11	6	5	4	3	1
40 - 44	39	22	17	23	13	10	16	9	7
45 - 49	61	42	19	33	24	9	28	18	10
50 - 54	99	64	35	52	32	20	47	32	15
55 - 59	153	105	48	105	69	36	48	36	12
60 - 64	238	154	84	144	92	52	94	62	32
65 - 69	312	182	130	162	94	68	150	88	62
70 - 74	366	215	151	180	108	72	186	107	79
75 - 79	387	203	184	186	99	87	201	104	97
80 - 84	492	198	294	261	108	153	231	90	141
85 +	539	199	340	311	108	203	228	91	137
Ямбол	2341	1219	1122	1202	607	595	1139	612	527
0	9	5	4	5	3	2	4	2	2
1 - 4	-	-	-	-	-	-	-	-	-
5 - 9	1	-	1	-	-	-	1	-	1
10 - 14	2	1	1	2	1	1	-	-	-
15 - 19	1	1	-	1	1	-	-	-	-
20 - 24	4	4	-	4	4	-	-	-	-
25 - 29	7	3	4	6	3	3	1	-	1
30 - 34	4	2	2	2	1	1	2	1	1
35 - 39	11	6	5	7	4	3	4	2	2
40 - 44	27	14	13	18	9	9	9	5	4
45 - 49	35	22	13	22	15	7	13	7	6
50 - 54	84	57	27	56	35	21	28	22	6
55 - 59	113	78	35	72	49	23	41	29	12
60 - 64	154	104	50	91	56	35	63	48	15
65 - 69	251	170	81	144	89	55	107	81	26
70 - 74	269	166	103	129	77	52	140	89	51
75 - 79	379	189	190	176	87	89	203	102	101
80 - 84	476	213	263	210	85	125	266	128	138
85 +	514	184	330	257	88	169	257	96	161

## Sheet: 2016
Death cases in 2016 by regions, age, place of living and gender (National statitical institute)											entrance data for suvival calculator
									(number)
Place	Total			In towns			In vilages
Age	total	male	female	total	male	female	total	male	female		with diabetes	without diabetes
Общо за страната	107580	56122	51458	67192	34843	32349	40388	21279	19109		1634	105946
0	423	258	165	285	171	114	138	87	51		1	422
1 - 4	68	33	35	48	25	23	20	8	12		1	67
5 - 9	56	29	27	41	20	21	15	9	6		1	55
10 - 14	56	37	19	41	28	13	15	9	6		0	56
15 - 19	141	96	45	91	59	32	50	37	13		0	141
20 - 24	217	167	50	158	123	35	59	44	15		2	215
25 - 29	335	234	101	246	170	76	89	64	25		1	334
30 - 34	474	331	143	341	244	97	133	87	46		5	469
35 - 39	804	585	219	588	420	168	216	165	51		8	796
40 - 44	1323	916	407	944	648	296	379	268	111		12	1311
45 - 49	2251	1524	727	1561	1037	524	690	487	203		31	2220
50 - 54	3420	2392	1028	2263	1558	705	1157	834	323		33	3387
55 - 59	5607	3898	1709	3782	2588	1194	1825	1310	515		73	5534
60 - 64	8261	5622	2639	5611	3727	1884	2650	1895	755		126	8135
65 - 69	11295	7373	3922	7404	4757	2647	3891	2616	1275		224	11071
70 - 74	12460	7264	5196	7674	4437	3237	4786	2827	1959		261	12199
75 - 79	15148	7557	7591	8868	4349	4519	6280	3208	3072		317	14831
80 - 84	19635	8497	11138	11486	4814	6672	8149	3683	4466		289	19346
85 +	25606	9309	16297	15760	5668	10092	9846	3641	6205		249	25357
Благоевград	3937	2117	1820	2135	1194	941	1802	923	879		по НСИ(или по ДР)	кол B - кол L
0	20	11	9	14	9	5	6	2	4
1 - 4	2	-	2	2	-	2	-	-	-
5 - 9	1	-	1	1	-	1	-	-	-
10 - 14	4	3	1	2	2	-	2	1	1
15 - 19	8	6	2	3	3	-	5	3	2
20 - 24	9	8	1	5	5	-	4	3	1
25 - 29	8	4	4	4	2	2	4	2	2
30 - 34	19	11	8	12	7	5	7	4	3
35 - 39	21	14	7	13	9	4	8	5	3
40 - 44	57	43	14	34	24	10	23	19	4
45 - 49	85	62	23	54	40	14	31	22	9
50 - 54	149	114	35	81	64	17	68	50	18
55 - 59	211	158	53	127	94	33	84	64	20
60 - 64	322	230	92	210	156	54	112	74	38
65 - 69	373	254	119	222	148	74	151	106	45
70 - 74	443	250	193	237	133	104	206	117	89
75 - 79	567	274	293	279	144	135	288	130	158
80 - 84	771	351	420	393	178	215	378	173	205
85 +	867	324	543	442	176	266	425	148	277
Бургас	5467	2910	2557	3731	1974	1757	1736	936	800
0	23	11	12	12	4	8	11	7	4
1 - 4	3	3	-	2	2	-	1	1	-
5 - 9	4	3	1	3	2	1	1	1	-
10 - 14	2	1	1	-	-	-	2	1	1
15 - 19	8	6	2	6	4	2	2	2	-
20 - 24	13	11	2	10	9	1	3	2	1
25 - 29	19	14	5	16	11	5	3	3	-
30 - 34	26	19	7	19	16	3	7	3	4
35 - 39	58	35	23	41	24	17	17	11	6
40 - 44	76	52	24	56	38	18	20	14	6
45 - 49	142	86	56	98	60	38	44	26	18
50 - 54	187	125	62	130	87	43	57	38	19
55 - 59	279	196	83	194	133	61	85	63	22
60 - 64	449	307	142	325	212	113	124	95	29
65 - 69	594	401	193	420	293	127	174	108	66
70 - 74	631	377	254	405	239	166	226	138	88
75 - 79	806	397	409	533	260	273	273	137	136
80 - 84	947	420	527	619	270	349	328	150	178
85 +	1200	446	754	842	310	532	358	136	222
Варна	6113	3240	2873	4591	2429	2162	1522	811	711
0	22	10	12	15	6	9	7	4	3
1 - 4	9	5	4	8	5	3	1	-	1
5 - 9	5	3	2	5	3	2	-	-	-
10 - 14	4	3	1	4	3	1	-	-	-
15 - 19	14	12	2	12	10	2	2	2	-
20 - 24	12	10	2	8	7	1	4	3	1
25 - 29	22	17	5	19	15	4	3	2	1
30 - 34	35	30	5	34	29	5	1	1	-
35 - 39	48	40	8	37	31	6	11	9	2
40 - 44	74	57	17	57	43	14	17	14	3
45 - 49	144	97	47	118	77	41	26	20	6
50 - 54	217	153	64	166	116	50	51	37	14
55 - 59	328	223	105	244	169	75	84	54	30
60 - 64	480	333	147	370	256	114	110	77	33
65 - 69	619	398	221	479	304	175	140	94	46
70 - 74	728	420	308	548	322	226	180	98	82
75 - 79	832	439	393	604	310	294	228	129	99
80 - 84	1090	455	635	800	322	478	290	133	157
85 +	1430	535	895	1063	401	662	367	134	233
Велико Търново	4092	2163	1929	2174	1167	1007	1918	996	922
0	19	13	6	15	10	5	4	3	1
1 - 4	1	1	-	1	1	-	-	-	-
5 - 9	-	-	-	-	-	-	-	-	-
10 - 14	3	2	1	3	2	1	-	-	-
15 - 19	6	4	2	4	3	1	2	1	1
20 - 24	9	7	2	9	7	2	-	-	-
25 - 29	15	7	8	11	6	5	4	1	3
30 - 34	17	10	7	10	8	2	7	2	5
35 - 39	29	25	4	21	17	4	8	8	-
40 - 44	41	27	14	29	20	9	12	7	5
45 - 49	82	53	29	53	33	20	29	20	9
50 - 54	115	86	29	66	47	19	49	39	10
55 - 59	201	141	60	136	93	43	65	48	17
60 - 64	307	213	94	189	131	58	118	82	36
65 - 69	419	272	147	243	157	86	176	115	61
70 - 74	553	340	213	294	176	118	259	164	95
75 - 79	589	280	309	274	131	143	315	149	166
80 - 84	754	350	404	352	157	195	402	193	209
85 +	932	332	600	464	168	296	468	164	304
Видин	2081	1043	1038	869	440	429	1212	603	609
0	5	2	3	3	2	1	2	-	2
1 - 4	2	1	1	2	1	1	-	-	-
5 - 9	1	-	1	1	-	1	-	-	-
10 - 14	1	-	1	1	-	1	-	-	-
15 - 19	2	1	1	2	1	1	-	-	-
20 - 24	4	2	2	2	1	1	2	1	1
25 - 29	6	3	3	3	-	3	3	3	-
30 - 34	6	4	2	3	3	-	3	1	2
35 - 39	16	9	7	10	4	6	6	5	1
40 - 44	26	20	6	14	11	3	12	9	3
45 - 49	33	27	6	17	14	3	16	13	3
50 - 54	43	26	17	30	18	12	13	8	5
55 - 59	88	64	24	48	33	15	40	31	9
60 - 64	129	85	44	67	42	25	62	43	19
65 - 69	217	129	88	99	51	48	118	78	40
70 - 74	241	132	109	105	57	48	136	75	61
75 - 79	263	134	129	115	56	59	148	78	70
80 - 84	433	194	239	162	71	91	271	123	148
85 +	565	210	355	185	75	110	380	135	245
Враца	3204	1659	1545	1401	736	665	1803	923	880
0	7	5	2	4	2	2	3	3	-
1 - 4	2	1	1	2	1	1	-	-	-
5 - 9	2	1	1	2	1	1	-	-	-
10 - 14	-	-	-	-	-	-	-	-	-
15 - 19	4	4	-	4	4	-	-	-	-
20 - 24	4	2	2	3	2	1	1	-	1
25 - 29	12	6	6	6	3	3	6	3	3
30 - 34	12	9	3	7	6	1	5	3	2
35 - 39	23	14	9	13	8	5	10	6	4
40 - 44	39	27	12	21	13	8	18	14	4
45 - 49	92	70	22	50	38	12	42	32	10
50 - 54	86	55	31	46	30	16	40	25	15
55 - 59	163	116	47	92	68	24	71	48	23
60 - 64	251	165	86	134	79	55	117	86	31
65 - 69	342	236	106	161	110	51	181	126	55
70 - 74	380	223	157	166	101	65	214	122	92
75 - 79	486	245	241	185	90	95	301	155	146
80 - 84	564	219	345	230	86	144	334	133	201
85 +	735	261	474	275	94	181	460	167	293
Габрово	2169	1106	1063	1459	737	722	710	369	341
0	4	2	2	4	2	2	-	-	-
1 - 4	-	-	-	-	-	-	-	-	-
5 - 9	-	-	-	-	-	-	-	-	-
10 - 14	-	-	-	-	-	-	-	-	-
15 - 19	3	-	3	2	-	2	1	-	1
20 - 24	3	2	1	3	2	1	-	-	-
25 - 29	9	8	1	9	8	1	-	-	-
30 - 34	5	4	1	5	4	1	-	-	-
35 - 39	13	8	5	9	5	4	4	3	1
40 - 44	16	13	3	13	10	3	3	3	-
45 - 49	32	19	13	25	14	11	7	5	2
50 - 54	44	34	10	32	24	8	12	10	2
55 - 59	93	62	31	77	49	28	16	13	3
60 - 64	133	93	40	96	64	32	37	29	8
65 - 69	222	143	79	161	101	60	61	42	19
70 - 74	252	152	100	174	107	67	78	45	33
75 - 79	334	169	165	227	116	111	107	53	54
80 - 84	421	172	249	256	100	156	165	72	93
85 +	585	225	360	366	131	235	219	94	125
Добрич	2784	1526	1258	1601	900	701	1183	626	557
0	6	5	1	2	1	1	4	4	-
1 - 4	1	-	1	-	-	-	1	-	1
5 - 9	-	-	-	-	-	-	-	-	-
10 - 14	5	3	2	3	2	1	2	1	1
15 - 19	7	5	2	6	4	2	1	1	-
20 - 24	6	6	-	3	3	-	3	3	-
25 - 29	6	5	1	5	4	1	1	1	-
30 - 34	17	10	7	10	7	3	7	3	4
35 - 39	18	13	5	12	8	4	6	5	1
40 - 44	39	23	16	25	15	10	14	8	6
45 - 49	64	48	16	42	32	10	22	16	6
50 - 54	103	70	33	66	42	24	37	28	9
55 - 59	166	123	43	116	88	28	50	35	15
60 - 64	228	168	60	141	103	38	87	65	22
65 - 69	359	226	133	206	132	74	153	94	59
70 - 74	362	206	156	210	130	80	152	76	76
75 - 79	420	211	209	224	111	113	196	100	96
80 - 84	451	209	242	249	123	126	202	86	116
85 +	526	195	331	281	95	186	245	100	145
Кърджали	1902	1041	861	663	364	299	1239	677	562
0	8	6	2	4	3	1	4	3	1
1 - 4	2	2	-	2	2	-	-	-	-
5 - 9	-	-	-	-	-	-	-	-	-
10 - 14	-	-	-	-	-	-	-	-	-
15 - 19	3	2	1	1	1	-	2	1	1
20 - 24	1	1	-	1	1	-	-	-	-
25 - 29	5	5	-	1	1	-	4	4	-
30 - 34	8	7	1	4	3	1	4	4	-
35 - 39	21	15	6	9	8	1	12	7	5
40 - 44	16	15	1	2	1	1	14	14	-
45 - 49	37	23	14	17	8	9	20	15	5
50 - 54	64	46	18	26	22	4	38	24	14
55 - 59	106	73	33	46	29	17	60	44	16
60 - 64	158	111	47	61	46	15	97	65	32
65 - 69	180	116	64	64	42	22	116	74	42
70 - 74	239	150	89	48	34	14	191	116	75
75 - 79	315	163	152	104	52	52	211	111	100
80 - 84	333	146	187	112	52	60	221	94	127
85 +	406	160	246	161	59	102	245	101	144
Кюстендил	2485	1321	1164	1393	734	659	1092	587	505
0	11	4	7	9	3	6	2	1	1
1 - 4	2	-	2	1	-	1	1	-	1
5 - 9	1	1	-	1	1	-	-	-	-
10 - 14	-	-	-	-	-	-	-	-	-
15 - 19	2	1	1	-	-	-	2	1	1
20 - 24	3	2	1	2	1	1	1	1	-
25 - 29	7	5	2	5	3	2	2	2	-
30 - 34	9	6	3	4	3	1	5	3	2
35 - 39	8	5	3	6	3	3	2	2	-
40 - 44	27	20	7	15	11	4	12	9	3
45 - 49	58	42	16	40	26	14	18	16	2
50 - 54	80	54	26	46	31	15	34	23	11
55 - 59	124	87	37	73	50	23	51	37	14
60 - 64	180	119	61	115	72	43	65	47	18
65 - 69	269	186	83	172	111	61	97	75	22
70 - 74	294	171	123	179	101	78	115	70	45
75 - 79	344	187	157	185	104	81	159	83	76
80 - 84	442	216	226	229	98	131	213	118	95
85 +	624	215	409	311	116	195	313	99	214
Ловеч	2510	1315	1195	1255	677	578	1255	638	617
0	9	6	3	6	3	3	3	3	-
1 - 4	3	3	-	2	2	-	1	1	-
5 - 9	2	2	-	2	2	-	-	-	-
10 - 14	3	3	-	1	1	-	2	2	-
15 - 19	4	3	1	3	3	-	1	-	1
20 - 24	3	3	-	1	1	-	2	2	-
25 - 29	2	1	1	1	-	1	1	1	-
30 - 34	13	4	9	8	2	6	5	2	3
35 - 39	8	6	2	6	4	2	2	2	-
40 - 44	22	13	9	12	9	3	10	4	6
45 - 49	38	28	10	21	13	8	17	15	2
50 - 54	85	66	19	52	41	11	33	25	8
55 - 59	105	75	30	64	44	20	41	31	10
60 - 64	190	143	47	102	77	25	88	66	22
65 - 69	235	157	78	129	85	44	106	72	34
70 - 74	275	172	103	150	94	56	125	78	47
75 - 79	366	186	180	194	98	96	172	88	84
80 - 84	498	217	281	221	99	122	277	118	159
85 +	649	227	422	280	99	181	369	128	241
Монтана	2896	1542	1354	1370	772	598	1526	770	756
0	14	11	3	10	7	3	4	4	-
1 - 4	-	-	-	-	-	-	-	-	-
5 - 9	2	-	2	2	-	2	-	-	-
10 - 14	1	1	-	1	1	-	-	-	-
15 - 19	-	-	-	-	-	-	-	-	-
20 - 24	7	5	2	5	4	1	2	1	1
25 - 29	7	5	2	3	3	-	4	2	2
30 - 34	13	9	4	8	6	2	5	3	2
35 - 39	20	15	5	15	11	4	5	4	1
40 - 44	34	19	15	18	11	7	16	8	8
45 - 49	37	28	9	25	20	5	12	8	4
50 - 54	85	67	18	56	44	12	29	23	6
55 - 59	153	112	41	89	63	26	64	49	15
60 - 64	219	149	70	142	96	46	77	53	24
65 - 69	284	195	89	147	107	40	137	88	49
70 - 74	318	197	121	154	99	55	164	98	66
75 - 79	455	207	248	184	88	96	271	119	152
80 - 84	551	244	307	227	96	131	324	148	176
85 +	696	278	418	284	116	168	412	162	250
Пазарджик	3932	2049	1883	2222	1163	1059	1710	886	824
0	22	15	7	11	6	5	11	9	2
1 - 4	1	-	1	-	-	-	1	-	1
5 - 9	4	1	3	4	1	3	-	-	-
10 - 14	3	2	1	2	2	-	1	-	1
15 - 19	3	2	1	2	1	1	1	1	-
20 - 24	7	5	2	4	4	-	3	1	2
25 - 29	20	14	6	10	6	4	10	8	2
30 - 34	15	12	3	10	8	2	5	4	1
35 - 39	26	19	7	17	13	4	9	6	3
40 - 44	40	27	13	28	21	7	12	6	6
45 - 49	82	57	25	52	39	13	30	18	12
50 - 54	143	92	51	77	48	29	66	44	22
55 - 59	214	156	58	125	86	39	89	70	19
60 - 64	284	206	78	188	133	55	96	73	23
65 - 69	416	271	145	239	153	86	177	118	59
70 - 74	460	275	185	266	164	102	194	111	83
75 - 79	591	297	294	314	159	155	277	138	139
80 - 84	765	303	462	397	159	238	368	144	224
85 +	836	295	541	476	160	316	360	135	225
Перник	2395	1269	1126	1552	823	729	843	446	397
0	5	2	3	4	2	2	1	-	1
1 - 4	-	-	-	-	-	-	-	-	-
5 - 9	-	-	-	-	-	-	-	-	-
10 - 14	2	2	-	2	2	-	-	-	-
15 - 19	5	2	3	3	1	2	2	1	1
20 - 24	5	4	1	5	4	1	-	-	-
25 - 29	8	5	3	8	5	3	-	-	-
30 - 34	11	7	4	8	5	3	3	2	1
35 - 39	14	12	2	12	10	2	2	2	-
40 - 44	28	22	6	23	17	6	5	5	-
45 - 49	38	27	11	29	20	9	9	7	2
50 - 54	87	68	19	61	44	17	26	24	2
55 - 59	133	102	31	97	76	21	36	26	10
60 - 64	170	117	53	132	91	41	38	26	12
65 - 69	258	164	94	188	113	75	70	51	19
70 - 74	252	147	105	155	94	61	97	53	44
75 - 79	320	162	158	181	85	96	139	77	62
80 - 84	474	206	268	297	120	177	177	86	91
85 +	585	220	365	347	134	213	238	86	152
Плевен	4624	2403	2221	2409	1256	1153	2215	1147	1068
0	23	16	7	15	11	4	8	5	3
1 - 4	3	-	3	3	-	3	-	-	-
5 - 9	2	-	2	2	-	2	-	-	-
10 - 14	5	3	2	2	1	1	3	2	1
15 - 19	13	7	6	6	2	4	7	5	2
20 - 24	15	14	1	9	8	1	6	6	-
25 - 29	12	9	3	7	6	1	5	3	2
30 - 34	15	15	-	11	11	-	4	4	-
35 - 39	29	24	5	18	14	4	11	10	1
40 - 44	42	30	12	25	16	9	17	14	3
45 - 49	90	52	38	54	35	19	36	17	19
50 - 54	121	82	39	78	51	27	43	31	12
55 - 59	209	147	62	113	78	35	96	69	27
60 - 64	321	225	96	199	130	69	122	95	27
65 - 69	435	280	155	242	161	81	193	119	74
70 - 74	523	314	209	287	168	119	236	146	90
75 - 79	654	340	314	334	171	163	320	169	151
80 - 84	954	416	538	445	185	260	509	231	278
85 +	1158	429	729	559	208	351	599	221	378
Пловдив	9824	5060	4764	6535	3365	3170	3289	1695	1594
0	39	24	15	26	17	9	13	7	6
1 - 4	9	5	4	6	4	2	3	1	2
5 - 9	7	5	2	3	1	2	4	4	-
10 - 14	5	2	3	5	2	3	-	-	-
15 - 19	7	6	1	3	2	1	4	4	-
20 - 24	26	20	6	21	16	5	5	4	1
25 - 29	32	24	8	24	18	6	8	6	2
30 - 34	43	31	12	30	19	11	13	12	1
35 - 39	66	52	14	53	39	14	13	13	-
40 - 44	117	85	32	91	66	25	26	19	7
45 - 49	183	111	72	133	76	57	50	35	15
50 - 54	314	223	91	223	158	65	91	65	26
55 - 59	568	407	161	396	284	112	172	123	49
60 - 64	737	491	246	525	349	176	212	142	70
65 - 69	973	635	338	694	455	239	279	180	99
70 - 74	1088	664	424	724	440	284	364	224	140
75 - 79	1312	628	684	823	393	430	489	235	254
80 - 84	1856	766	1090	1175	470	705	681	296	385
85 +	2442	881	1561	1580	556	1024	862	325	537
Разград	1883	1002	881	791	398	393	1092	604	488
0	2	2	-	1	1	-	1	1	-
1 - 4	1	1	-	-	-	-	1	1	-
5 - 9	-	-	-	-	-	-	-	-	-
10 - 14	2	1	1	2	1	1	-	-	-
15 - 19	3	3	-	1	1	-	2	2	-
20 - 24	6	5	1	2	2	-	4	3	1
25 - 29	6	4	2	1	-	1	5	4	1
30 - 34	9	5	4	5	3	2	4	2	2
35 - 39	15	11	4	3	3	-	12	8	4
40 - 44	24	15	9	7	4	3	17	11	6
45 - 49	45	33	12	25	20	5	20	13	7
50 - 54	57	42	15	28	21	7	29	21	8
55 - 59	97	58	39	42	27	15	55	31	24
60 - 64	191	135	56	78	53	25	113	82	31
65 - 69	234	141	93	96	61	35	138	80	58
70 - 74	261	140	121	111	52	59	150	88	62
75 - 79	272	144	128	102	42	60	170	102	68
80 - 84	329	150	179	143	63	80	186	87	99
85 +	329	112	217	144	44	100	185	68	117
Русе	3703	1977	1726	2421	1294	1127	1282	683	599
0	12	5	7	8	3	5	4	2	2
1 - 4	1	1	-	1	1	-	-	-	-
5 - 9	1	1	-	1	1	-	-	-	-
10 - 14	1	1	-	1	1	-	-	-	-
15 - 19	3	1	2	2	-	2	1	1	-
20 - 24	10	7	3	8	5	3	2	2	-
25 - 29	15	9	6	15	9	6	-	-	-
30 - 34	10	9	1	9	8	1	1	1	-
35 - 39	21	17	4	13	11	2	8	6	2
40 - 44	38	23	15	28	16	12	10	7	3
45 - 49	68	46	22	43	28	15	25	18	7
50 - 54	124	93	31	79	60	19	45	33	12
55 - 59	171	121	50	123	88	35	48	33	15
60 - 64	278	186	92	197	135	62	81	51	30
65 - 69	375	240	135	266	175	91	109	65	44
70 - 74	480	274	206	309	168	141	171	106	65
75 - 79	577	304	273	355	185	170	222	119	103
80 - 84	710	340	370	443	208	235	267	132	135
85 +	808	299	509	520	192	328	288	107	181
Силистра	1804	1042	762	778	449	329	1026	593	433
0	6	5	1	2	2	-	4	3	1
1 - 4	-	-	-	-	-	-	-	-	-
5 - 9	-	-	-	-	-	-	-	-	-
10 - 14	2	-	2	1	-	1	1	-	1
15 - 19	3	2	1	1	-	1	2	2	-
20 - 24	3	3	-	-	-	-	3	3	-
25 - 29	3	2	1	2	2	-	1	-	1
30 - 34	7	1	6	2	-	2	5	1	4
35 - 39	17	13	4	6	4	2	11	9	2
40 - 44	20	14	6	8	7	1	12	7	5
45 - 49	46	33	13	20	14	6	26	19	7
50 - 54	52	41	11	22	16	6	30	25	5
55 - 59	94	66	28	42	32	10	52	34	18
60 - 64	140	105	35	65	47	18	75	58	17
65 - 69	211	151	60	86	60	26	125	91	34
70 - 74	263	164	99	102	66	36	161	98	63
75 - 79	275	151	124	113	65	48	162	86	76
80 - 84	331	167	164	151	75	76	180	92	88
85 +	331	124	207	155	59	96	176	65	111
Сливен	2772	1475	1297	1618	858	760	1154	617	537
0	20	14	6	9	7	2	11	7	4
1 - 4	9	3	6	5	1	4	4	2	2
5 - 9	1	1	-	-	-	-	1	1	-
10 - 14	2	1	1	2	1	1	-	-	-
15 - 19	4	2	2	3	1	2	1	1	-
20 - 24	6	4	2	5	3	2	1	1	-
25 - 29	10	8	2	4	4	-	6	4	2
30 - 34	14	9	5	7	4	3	7	5	2
35 - 39	26	21	5	14	10	4	12	11	1
40 - 44	40	26	14	31	21	10	9	5	4
45 - 49	57	45	12	38	30	8	19	15	4
50 - 54	99	69	30	61	43	18	38	26	12
55 - 59	159	103	56	100	72	28	59	31	28
60 - 64	230	162	68	154	101	53	76	61	15
65 - 69	310	206	104	182	120	62	128	86	42
70 - 74	293	169	124	187	103	84	106	66	40
75 - 79	397	200	197	223	109	114	174	91	83
80 - 84	513	228	285	290	121	169	223	107	116
85 +	582	204	378	303	107	196	279	97	182
Смолян	1655	860	795	780	401	379	875	459	416
0	5	5	-	3	3	-	2	2	-
1 - 4	-	-	-	-	-	-	-	-	-
5 - 9	-	-	-	-	-	-	-	-	-
10 - 14	-	-	-	-	-	-	-	-	-
15 - 19	2	2	-	-	-	-	2	2	-
20 - 24	2	-	2	1	-	1	1	-	1
25 - 29	5	4	1	3	3	-	2	1	1
30 - 34	6	4	2	4	3	1	2	1	1
35 - 39	14	10	4	10	6	4	4	4	-
40 - 44	17	11	6	9	5	4	8	6	2
45 - 49	23	17	6	12	8	4	11	9	2
50 - 54	56	35	21	33	23	10	23	12	11
55 - 59	89	68	21	38	23	15	51	45	6
60 - 64	120	88	32	70	53	17	50	35	15
65 - 69	192	133	59	116	76	40	76	57	19
70 - 74	184	90	94	82	38	44	102	52	50
75 - 79	267	128	139	115	53	62	152	75	77
80 - 84	294	126	168	117	50	67	177	76	101
85 +	379	139	240	167	57	110	212	82	130
София (столица)	15523	7620	7903	14707	7158	7549	816	462	354
0	34	22	12	33	22	11	1	-	1
1 - 4	7	3	4	7	3	4	-	-	-
5 - 9	5	-	5	4	-	4	1	-	1
10 - 14	5	5	-	4	4	-	1	1	-
15 - 19	8	7	1	8	7	1	-	-	-
20 - 24	29	23	6	29	23	6	-	-	-
25 - 29	57	34	23	56	34	22	1	-	1
30 - 34	91	63	28	83	56	27	8	7	1
35 - 39	155	112	43	151	110	41	4	2	2
40 - 44	255	171	84	243	163	80	12	8	4
45 - 49	341	230	111	319	213	106	22	17	5
50 - 54	469	293	176	443	273	170	26	20	6
55 - 59	774	496	278	730	461	269	44	35	9
60 - 64	1216	757	459	1152	713	439	64	44	20
65 - 69	1698	1015	683	1606	948	658	92	67	25
70 - 74	1686	935	751	1589	877	712	97	58	39
75 - 79	1880	918	962	1759	855	904	121	63	58
80 - 84	2475	1022	1453	2322	948	1374	153	74	79
85 +	4338	1514	2824	4169	1448	2721	169	66	103
София	4270	2217	2053	2141	1102	1039	2129	1115	1014
0	18	10	8	13	8	5	5	2	3
1 - 4	1	-	1	1	-	1	-	-	-
5 - 9	2	2	-	2	2	-	-	-	-
10 - 14	2	2	-	2	2	-	-	-	-
15 - 19	4	3	1	2	1	1	2	2	-
20 - 24	2	1	1	2	1	1	-	-	-
25 - 29	14	14	-	10	10	-	4	4	-
30 - 34	18	13	5	14	9	5	4	4	-
35 - 39	29	24	5	22	17	5	7	7	-
40 - 44	56	40	16	31	23	8	25	17	8
45 - 49	90	61	29	39	27	12	51	34	17
50 - 54	146	106	40	72	54	18	74	52	22
55 - 59	256	173	83	160	103	57	96	70	26
60 - 64	298	197	101	167	107	60	131	90	41
65 - 69	446	309	137	241	156	85	205	153	52
70 - 74	484	277	207	243	138	105	241	139	102
75 - 79	601	301	300	302	137	165	299	164	135
80 - 84	790	351	439	381	156	225	409	195	214
85 +	1013	333	680	437	151	286	576	182	394
Стара Загора	5203	2747	2456	3005	1549	1456	2198	1198	1000
0	37	22	15	26	14	12	11	8	3
1 - 4	7	3	4	3	2	1	4	1	3
5 - 9	6	6	-	5	5	-	1	1	-
10 - 14	1	1	-	-	-	-	1	1	-
15 - 19	6	4	2	3	1	2	3	3	-
20 - 24	12	9	3	9	6	3	3	3	-
25 - 29	17	12	5	10	6	4	7	6	1
30 - 34	19	13	6	12	8	4	7	5	2
35 - 39	32	16	16	21	10	11	11	6	5
40 - 44	71	52	19	56	41	15	15	11	4
45 - 49	105	66	39	79	46	33	26	20	6
50 - 54	169	120	49	109	73	36	60	47	13
55 - 59	300	191	109	209	133	76	91	58	33
60 - 64	419	286	133	246	159	87	173	127	46
65 - 69	534	375	159	313	215	98	221	160	61
70 - 74	585	342	243	338	197	141	247	145	102
75 - 79	757	379	378	423	195	228	334	184	150
80 - 84	940	389	551	498	197	301	442	192	250
85 +	1186	461	725	645	241	404	541	220	321
Търговище	1850	947	903	776	401	375	1074	546	528
0	7	5	2	2	1	1	5	4	1
1 - 4	-	-	-	-	-	-	-	-	-
5 - 9	5	1	4	1	-	1	4	1	3
10 - 14	-	-	-	-	-	-	-	-	-
15 - 19	3	1	2	2	1	1	1	-	1
20 - 24	7	2	5	4	2	2	3	-	3
25 - 29	6	4	2	5	3	2	1	1	-
30 - 34	5	4	1	2	1	1	3	3	-
35 - 39	12	8	4	8	7	1	4	1	3
40 - 44	22	14	8	13	9	4	9	5	4
45 - 49	43	30	13	24	16	8	19	14	5
50 - 54	59	40	19	25	19	6	34	21	13
55 - 59	89	65	24	41	29	12	48	36	12
60 - 64	152	94	58	63	35	28	89	59	30
65 - 69	222	142	80	95	60	35	127	82	45
70 - 74	218	129	89	94	54	40	124	75	49
75 - 79	288	128	160	99	45	54	189	83	106
80 - 84	323	138	185	138	62	76	185	76	109
85 +	389	142	247	160	57	103	229	85	144
Хасково	3849	2035	1814	2260	1165	1095	1589	870	719
0	20	14	6	16	12	4	4	2	2
1 - 4	1	1	-	-	-	-	1	1	-
5 - 9	3	1	2	1	-	1	2	1	1
10 - 14	1	-	1	1	-	1	-	-	-
15 - 19	7	4	3	5	4	1	2	-	2
20 - 24	9	9	-	5	5	-	4	4	-
25 - 29	4	4	-	3	3	-	1	1	-
30 - 34	15	11	4	9	7	2	6	4	2
35 - 39	29	23	6	19	15	4	10	8	2
40 - 44	36	22	14	28	14	14	8	8	-
45 - 49	84	55	29	60	39	21	24	16	8
50 - 54	111	74	37	70	45	25	41	29	12
55 - 59	193	138	55	115	78	37	78	60	18
60 - 64	298	209	89	191	130	61	107	79	28
65 - 69	383	270	113	261	178	83	122	92	30
70 - 74	398	235	163	227	117	110	171	118	53
75 - 79	514	265	249	281	139	142	233	126	107
80 - 84	768	343	425	401	182	219	367	161	206
85 +	975	357	618	567	197	370	408	160	248
Шумен	2548	1305	1243	1424	730	694	1124	575	549
0	10	3	7	5	2	3	5	1	4
1 - 4	1	-	1	-	-	-	1	-	1
5 - 9	-	-	-	-	-	-	-	-	-
10 - 14	1	-	1	1	-	1	-	-	-
15 - 19	7	4	3	6	3	3	1	1	-
20 - 24	2	-	2	1	-	1	1	-	1
25 - 29	2	2	-	1	1	-	1	1	-
30 - 34	9	6	3	6	4	2	3	2	1
35 - 39	21	15	6	15	11	4	6	4	2
40 - 44	37	25	12	17	11	6	20	14	6
45 - 49	61	37	24	39	23	16	22	14	8
50 - 54	77	59	18	40	30	10	37	29	8
55 - 59	142	111	31	88	69	19	54	42	12
60 - 64	203	129	74	124	79	45	79	50	29
65 - 69	284	181	103	147	97	50	137	84	53
70 - 74	351	193	158	175	100	75	176	93	83
75 - 79	343	157	186	181	85	96	162	72	90
80 - 84	462	201	261	262	105	157	200	96	104
85 +	535	182	353	316	110	206	219	72	147
Ямбол	2105	1131	974	1131	607	524	974	524	450
0	15	8	7	13	8	5	2	-	2
1 - 4	-	-	-	-	-	-	-	-	-
5 - 9	2	1	1	1	1	-	1	-	1
10 - 14	1	1	-	1	1	-	-	-	-
15 - 19	2	2	-	1	1	-	1	1	-
20 - 24	2	2	-	1	1	-	1	1	-
25 - 29	6	5	1	4	4	-	2	1	1
30 - 34	7	5	2	5	4	1	2	1	1
35 - 39	15	9	6	14	8	6	1	1	-
40 - 44	13	10	3	10	8	2	3	2	1
45 - 49	51	41	10	35	28	7	16	13	3
50 - 54	78	59	19	45	34	11	33	25	8
55 - 59	102	66	36	57	36	21	45	30	15
60 - 64	158	119	39	108	78	30	50	41	9
65 - 69	211	147	64	129	88	41	82	59	23
70 - 74	218	126	92	115	68	47	103	58	45
75 - 79	323	163	160	155	71	84	168	92	76
80 - 84	396	158	238	176	61	115	220	97	123
85 +	505	209	296	261	107	154	244	102	142

## Sheet: 2017
Death cases in 2017 by regions, age, place of living and gender (National statitical institute)											entrance data for suvival calculator
									(number)
Place	Total			In towns			In vilages
Age	total	male	female	total	male	female	total	male	female		with diabetes	without diabetes			results for the average life expectancy for 2017 -data NSI
Total for the country	109791	56781	53010	68418	35146	33272	41373	21635	19738		1585	108206			Age group code	probability for deat	average life expectancy
0	408	227	181	257	133	124	151	94	57		1	407			0	0.00371615	0
1 - 4	91	54	37	63	40	23	28	14	14		1	90			1	0.000828848	0.000828848
5 - 9	46	36	10	30	23	7	16	13	3		0	46			2	0.000418978	0.000837956
10 - 14	56	36	20	41	25	16	15	11	4		0	56			3	0.00051006	0.00153018
15 - 19	140	100	40	99	68	31	41	32	9		0	140			4	0.00127515	0.0051006
20 - 24	191	134	57	133	88	45	58	46	12		1	190			5	0.00173967	0.00869835
25 - 29	320	232	88	221	154	67	99	78	21		2	318			6	0.00291463	0.0174878
30 - 34	447	320	127	337	236	101	110	84	26		4	443			7	0.00407137	0.0284996
35 - 39	729	505	224	528	367	161	201	138	63		9	720			8	0.00663989	0.0531191
40 - 44	1395	941	454	985	654	331	410	287	123		11	1384			9	0.012706	0.114354
45 - 49	2223	1540	683	1496	1004	492	727	536	191		27	2196			10	0.0202476	0.202476
50 - 54	3395	2384	1011	2274	1576	698	1121	808	313		41	3354			11	0.0309224	0.340146
55 - 59	5430	3725	1705	3664	2451	1213	1766	1274	492		70	5360			12	0.0494576	0.593491
60 - 64	8074	5462	2612	5372	3556	1816	2702	1906	796		122	7952			13	0.0735397	0.956016
65 - 69	11496	7458	4038	7471	4753	2718	4025	2705	1320		217	11279			14	0.104708	1.46591
70 - 74	13195	7641	5554	8162	4684	3478	5033	2957	2076		256	12939			15	0.120183	1.80274
75 - 79	15154	7608	7546	8961	4436	4525	6193	3172	3021		244	14910			16	0.138026	2.20841
80 - 84	20017	8566	11451	11740	4923	6817	8277	3643	4634		323	19694			17	0.182319	3.09943
85 +	26984	9812	17172	16584	5975	10609	10400	3837	6563		256	26728			18	0.245776	4.42397
															code average expectancy		15.3231

## Sheet: survivaval analysis
Results fro the survival comparison and risks for death in the groups with type 1 and type 2 diabetes according to diabetes registry and non diabetic (diabetic) from NSI												male and female			Graphical presentation of survival for both groups by Kaplan Meyer											Dominations zones for S1 and S2					Data and results from the survival comparison и with Log-rank test - all age groups
entrance data for the survival for people with diabetes (group 1)							entrance data for survival for people without diabetes (group 2)								data for graphic S1				data for graphic S2				data for graphic S1 and S2			Difference in survival S1 and S2		Domination zones for survivavl S1 and S2				observed frequecies for mortality			number of people in risk			expected frequecies for mortality
T	D1	N1	P1	S1	R1		T	D2	N2	P2	S2	R2			T	S1			T	S2			S1	S2		T	S1-S2				T	D1	D2	D - общо	N1	N2	N - общо	EF1	EF2			Log-rank test result
	0	77925	1	1	0			0	348241	1	1	0															0				0	0	0	0	77925	348241	426166	0	0			LR	769.026
0	0	77925	1	1	0		0	1976	348241	0.994326	0.994326	0.00567423													1	0	0.00567423				0	0	1976	1976	77925	348241	426166	361.314	1614.69			DF	1
1 - 4	0	77925	1	1	0		1 - 4	400	346265	0.998845	0.993177	0.00115518			0	1			0	0.994326			1	0.994326	2	1 - 4	0.00682286				1 - 4	0	400	400	77925	346265	424190	73.4812	326.519			P-value	2.92799e-169
5 - 9	0	77925	1	1	0		5 - 9	257	345865	0.999257	0.992439	0.000743064			1	1			1	0.994326			1	0.994326	3	5 - 9	0.00756086				5 - 9	0	257	257	77925	345865	423790	47.2562	209.744			HR	1.1161
10 - 14	0	77925	1	1	0		10 - 14	263	345608	0.999239	0.991684	0.000760978			1	1			1	0.993177			1	0.993177	4	10 - 14	0.00831608				10 - 14	0	263	263	77925	345608	423533	48.3889	214.611
15 - 19	6	77925	0.999923	0.999923	7.69971e-05		15 - 19	602	345345	0.998257	0.989955	0.00174318			5	1			5	0.993177			1	0.993177	5	15 - 19	0.00996777				15 - 19	6	602	608	77925	345345	423270	111.934	496.066
20 - 24	18	77919	0.999769	0.999692	0.000231009		20 - 24	1069	344743	0.996899	0.986886	0.00310086			5	1			5	0.992439			1	0.992439	6	20 - 24	0.0128065	S1>S2			20 - 24	18	1069	1087	77919	344743	422662	200.392	886.608
25 - 29	31	77901	0.999602	0.999294	0.000397941		25 - 29	1306	343674	0.9962	0.983135	0.00380011			10	1			10	0.992439			1	0.992439	7	25 - 29	0.016159				25 - 29	31	1306	1337	77901	343674	421575	247.058	1089.94
30 - 34	74	77870	0.99905	0.998345	0.000950302		30 - 34	1945	342368	0.994319	0.97755	0.00568102			10	1			10	0.991684			1	0.991684	8	30 - 34	0.0207945				30 - 34	74	1945	2019	77870	342368	420238	374.12	1644.88
35 - 39	169	77796	0.997828	0.996176	0.00217235		35 - 39	3078	340423	0.990958	0.968711	0.00904169			15	1			15	0.991684			1	0.991684	9	35 - 39	0.0274645				35 - 39	169	3078	3247	77796	340423	418219	603.998	2643
40 - 44	363	77627	0.995324	0.991517	0.00467621		40 - 44	4905	337345	0.98546	0.954626	0.01454			15	0.999923			15	0.989955			0.999923	0.989955	10	40 - 44	0.0368912				40 - 44	363	4905	5268	77627	337345	414972	985.462	4282.54
45 - 49	743	77264	0.990384	0.981983	0.00961638		45 - 49	7577	332440	0.977208	0.932868	0.0227921			20	0.999923			20	0.989955			0.999923	0.989955	11	45 - 49	0.0491143				45 - 49	743	7577	8320	77264	332440	409704	1569.03	6750.97
50 - 54	1683	76521	0.978006	0.960385	0.021994		50 - 54	12670	324863	0.960999	0.896485	0.0390011			20	0.999692			20	0.986886			0.999692	0.986886	12	50 - 54	0.0638995				50 - 54	1683	12670	14353	76521	324863	401384	2736.3	11616.7
55 - 59	3504	74838	0.953179	0.915419	0.0468211		55 - 59	18820	312193	0.939717	0.842442	0.0602832			25	0.999692			25	0.986886			0.999692	0.986886	13	55 - 59	0.0729762				55 - 59	3504	18820	22324	74838	312193	387031	4316.67	18007.3
60 - 64	6583	71334	0.907716	0.83094	0.0922842		60 - 64	26347	293373	0.910193	0.766785	0.0898072			25	0.999294			25	0.983135			0.999294	0.983135	14	60 - 64	0.0641549				60 - 64	6583	26347	32930	71334	293373	364707	6440.87	26489.1
65 - 69	10297	64751	0.840975	0.6988	0.159025		65 - 69	31989	267026	0.880203	0.674926	0.119797			30	0.999294			30	0.983135			0.999294	0.983135	15	65 - 69	0.0238739	S1=S2			65 - 69	10297	31989	42286	64751	267026	331777	8252.71	34033.3
70 - 74	12178	54454	0.776362	0.542522	0.223638		70 - 74	35272	235037	0.84993	0.57364	0.15007			30	0.998345			30	0.97755			0.998345	0.97755	16	70 - 74	-0.0311184				70 - 74	12178	35272	47450	54454	235037	289491	8925.47	38524.5
75 - 79	14893	42276	0.64772	0.351402	0.35228		75 - 79	50575	199765	0.746828	0.42841	0.253172			35	0.998345			35	0.97755			0.998345	0.97755	17	75 - 79	-0.0770082	S1<S2			75 - 79	14893	50575	65468	42276	199765	242041	11434.9	54033.1
80 - 84	15349	27383	0.43947	0.154431	0.56053		80 - 84	64670	149190	0.566526	0.242705	0.433474			35	0.996176			35	0.968711			0.996176	0.968711	18	80 - 84	-0.0882749				80 - 84	15349	64670	80019	27383	149190	176573	12409.4	67609.6
85 +	12034	12034	0	0	1		85 +	84520	84520	0	0	1			40	0.996176			40	0.968711			0.996176	0.968711	19	85 +	0				85 +	12034	84520	96554	12034	84520	96554	12034	84520
	77925							348241							40	0.991517			40	0.954626			0.991517	0.954626							Обща сума:	77925	348241					71172.8	354993
															45	0.991517			45	0.954626			0.991517	0.954626
legend															45	0.981983			45	0.932868			0.981983	0.932868
Т	temporarily variable marking the end of the age groups according to NSI														50	0.981983			50	0.932868			0.981983	0.932868
D	deceased in the particular age interval														50	0.960385			50	0.896485			0.960385	0.896485
N	people at risk/people alive/ in the beginning af the age interval														55	0.960385			55	0.896485			0.960385	0.896485
Р	probability of surviving of the particular age group for people with diabetes														55	0.915419			55	0.842442			0.915419	0.842442
S1	probability of surviving of the particular age group for people with diabetes in case they remain alive														60	0.915419			60	0.842442			0.915419	0.842442
S2	probability of surviving of the particular age group for people without diabetes in case they remain alive														60	0.83094			60	0.766785			0.83094	0.766785
LR	Log-rank test - testing the hypothesis for equity in survival					in both groups									65	0.83094			65	0.766785			0.83094	0.766785
HR	hazard ratio - for integral comparison of the risks for death in both groups														65	0.6988			65	0.674926			0.6988	0.674926
															70	0.6988			70	0.674926			0.6988	0.674926
															70	0.542522			70	0.57364			0.542522	0.57364
															75	0.542522			75	0.57364			0.542522	0.57364
															75	0.351402			75	0.42841			0.351402	0.42841
															80	0.351402			80	0.42841			0.351402	0.42841
															80	0.154431			80	0.242705			0.154431	0.242705
															85	0.154431			85	0.242705			0.154431	0.242705
															85	0			85	0			0	0
[truncated: 29 more columns]

## Sheet: DT1 and DT2
Mortality for people with type 1 and 2 diabetes and total: per year and total for 2012 -2-15 - data for the diabetes registry
																								total mortality for 2012-15 year
year	code	total for T1	total for T2	TOTAL		year	code	total for T1	total for T2	TOTAL		year	code	total for T1	total for T2	TOTAL		year	code	total for T1	total for T2	TOTAL		Age group	total for T1	total for T2	TOTAL
2012	1	0	0	0		2013	1	0	0	0		2014	1	0	0	0		2015	1	0	0	0		1	0	0	0
2012	2	0	0	0		2013	2	0	0	0		2014	2	0	0	0		2015	2	0	0	0		2	0	0	0
2012	3	0	0	0		2013	3	0	0	0		2014	3	0	0	0		2015	3	0	0	0		3	0	0	0
2012	4	0	0	0		2013	4	0	0	0		2014	4	0	0	0		2015	4	0	0	0		4	0	0	0
2012	5	1	1	2		2013	5	0	0	0		2014	5	0	0	0		2015	5	2	2	4		5	3	3	6
2012	6	2	1	3		2013	6	3	1	4		2014	6	4	3	7		2015	6	2	2	4		6	11	7	18
2012	7	4	2	6		2013	7	3	6	9		2014	7	1	2	3		2015	7	11	2	13		7	19	12	31
2012	8	11	1	12		2013	8	17	7	24		2014	8	10	10	20		2015	8	10	8	18		8	48	26	74
2012	9	17	23	40		2013	9	24	16	40		2014	9	19	24	43		2015	9	22	24	46		9	82	87	169
2012	10	39	36	75		2013	10	43	63	106		2014	10	43	60	103		2015	10	28	51	79		10	153	210	363
2012	11	41	103	144		2013	11	38	139	177		2014	11	42	157	199		2015	11	42	181	223		11	163	580	743
2012	12	54	271	325		2013	12	74	361	435		2014	12	67	426	493		2015	12	53	377	430		12	248	1435	1683
2012	13	83	582	665		2013	13	97	805	902		2014	13	112	898	1010		2015	13	89	838	927		13	381	3123	3504
2012	14	131	1208	1339		2013	14	148	1440	1588		2014	14	122	1673	1795		2015	14	131	1730	1861		14	532	6051	6583
2012	15	157	1763	1920		2013	15	193	2368	2561		2014	15	211	2634	2845		2015	15	198	2773	2971		15	759	9538	10297
2012	16	199	2213	2412		2013	16	203	2700	2903		2014	16	209	3019	3228		2015	16	201	3434	3635		16	812	11366	12178
2012	17	235	2844	3079		2013	17	229	3522	3751		2014	17	225	3684	3909		2015	17	221	3933	4154		17	910	13983	14893
2012	18	214	2587	2801		2013	18	233	3427	3660		2014	18	234	4029	4263		2015	18	230	4395	4625		18	911	14438	15349
2012	19	130	1780	1910		2013	19	169	2494	2663		2014	19	193	3161	3354		2015	19	216	3891	4107		19	708	11326	12034
		1318	13415	14733				1474	17349	18823				1492	19780	21272				1456	21641	23097			5740	72185	77925

[truncated: 2 more sheets: DT1, DT2]
